# Supplementary material for: The role of beta-blocker drugs in critically ill patients: a SIAARTI expert consensus statement
Source: J Anesth Analg Crit Care. 2023 Oct 23;3:41. doi: 10.1186/s44158-023-00126-2 (PMC10591347; doi:10.1186/s44158-023-00126-2)
Supplement: Supplementary file 2 — Additional file 2. List of included studies. [file 44158_2023_126_MOESM2_ESM.xlsx]

## Sheet: Worksheet
key	title	year	journal	issn	authors	url	abstract	doi	PICO 1	PICO 2	PICO 3	PICO 4	PICO5	PICO 6
rayyan-364711566	Interventions for preventing post-operative atrial fibrillation in patients undergoing heart surgery.	2013	The Cochrane database of systematic reviews	1469-493X (Electronic)	Arsenault KA and Yusuf AM and Crystal E and Healey JS and Morillo CA and Nair GM and Whitlock RP	https://pubmed.ncbi.nlm.nih.gov/23440790/	BACKGROUND: Atrial fibrillation is a common post-operative complication of cardiac surgery and is associated with an increased risk of post-operative stroke, increased length of intensive care unit and hospital stays, healthcare costs and mortality. Numerous trials have evaluated various pharmacological and non-pharmacological prophylactic interventions for their efficacy in preventing post-opera…	10.1002/14651858.CD003611.pub3	1		3
rayyan-364711567	Prognosis and management of new-onset atrial fibrillation in critically ill patients.	2021	BMC cardiovascular disorders	1471-2261 (Electronic)	Qian J and Kuang L and Chen F and Liu X and Che L	https://pubmed.ncbi.nlm.nih.gov/33952213/	INTRODUCTION: The prognosis of new-onset atrial fibrillation (AF) compared with that of preexisting and non-AF remains controversial. The purpose of this study was to evaluate the effect of new-onset AF compared with preexisting and non-AF on hospital and 90-day mortality. METHODS: A retrospective cohort study was performed using data obtained from the Medical Information Mart for Intensive Care …		1				5
rayyan-364711569	Atrial Fibrillation Prediction from Critically Ill Sepsis Patients.	2021	Biosensors	2079-6374 (Electronic)	Bashar SK and Ding EY and Walkey AJ and McManus DD and Chon KH	https://pubmed.ncbi.nlm.nih.gov/34436071/	Sepsis is defined by life-threatening organ dysfunction during infection and is the leading cause of death in hospitals. During sepsis, there is a high risk that new onset of atrial fibrillation (AF) can occur, which is associated with significant morbidity and mortality. Consequently, early prediction of AF during sepsis would allow testing of interventions in the intensive care unit (ICU) to pr…		1					6
rayyan-364711570	[New onset atrial fibrillation in patients with sepsis].	2017	Der Anaesthesist	1432-055X (Electronic)	Keller M and Meierhenrich R	https://pubmed.ncbi.nlm.nih.gov/28660415/	BACKGROUND: Atrial fibrillation is the most common new onset arrhythmia in patients hospitalized with sepsis; however, there are no specific treatment guidelines and the ideal therapeutic approaches still remain unclear. OBJECTIVES: To begin with the current state of knowledge concerning the underling mechanisms, the incidence and prognostic impact of new onset atrial fibrillation during sepsis a…					4		6
rayyan-364711571	Predictors of de novo atrial fibrillation in a non-cardiac intensive care unit.	2018	Revista Brasileira de terapia intensiva	1982-4335 (Electronic)	Augusto JB and Fernandes A and Freitas PT and Gil V and Morais C	https://pubmed.ncbi.nlm.nih.gov/29995081/	OBJECTIVE: To assess the predictors of de novo atrial fibrillation in patients in a non-cardiac intensive care unit. METHODS: A total of 418 hospitalized patients were analyzed between January and September 2016 in a non-cardiac intensive care unit. Clinical characteristics, interventions, and biochemical markers were recorded during hospitalization. In-hospital mortality and length of hospital s…		1	2
rayyan-364711572	[Emergency treatment of tachycardias].	2017	Medizinische Klinik, Intensivmedizin und Notfallmedizin	2193-6226 (Electronic)	Deubner N and Greiss H and Neumann T	https://pubmed.ncbi.nlm.nih.gov/28342096/	The treatment of symptomatic tachycardia is a key challenge in intensive care medicine and emergency care. Making a quick and authoritative diagnosis on an ECG and applying adequate emergency treatment requires a structured approach to analyzing and treating arrhythmias. This CME article offers a practical categorization of the multitude of tachycardias, with medical and electrical treatment opti…			2		4
rayyan-364711574	Prediction of paroxysmal atrial fibrillation using new heart rate variability features.	2021	Computers in biology and medicine	1879-0534 (Electronic)	Parsi A and Glavin M and Jones E and Byrne D	https://pubmed.ncbi.nlm.nih.gov/33866252/	Paroxysmal atrial fibrillation (PAF) is a cardiac arrhythmia that can eventually lead to heart failure or stroke if left untreated. Early detection of PAF is therefore crucial to prevent any further complications and avoid fatalities. An implantable defibrillator device could be used to both detect and treat the condition though such devices have limited computational capability. With this constr…						5
rayyan-364711575	Incidence, treatment and mortality of new-onset atrial fibrillation patients at the intensive care unit.	2020	Open heart	2053-3624 (Print)	Jacobs MS and Loef B and Reidinga AC and Postma MJ and Van Hulst M and Tieleman RG	https://pubmed.ncbi.nlm.nih.gov/32509315/	OBJECTIVE: Critically ill patients admitted to the intensive care unit (ICU) often develop atrial fibrillation (AF), with an incidence of around 5%. Stroke prevention in AF is well described in clinical guidelines. The extent to which stroke prevention is prescribed to ICU patients with AF is unknown. We aimed to determine the incidence of new-onset AF and describe stroke prevention strategies in…					4	5
rayyan-364711576	[Risk factors of atrial fibrillation in critical ill patients].	2018	Zhonghua wei zhong bing ji jiu yi xue	2095-4352 (Print)	Fu J and Bi H and Xia Y and Fang H and Liu X and Tang Y and Wang D	https://pubmed.ncbi.nlm.nih.gov/29663995/	OBJECTIVE: To observe the clinical features of atrial fibrillation (AF) patients, and to explore the correlation between the routine detection index and the new-onset AF and to find out risk factors for new AF in critically ill patients. METHODS: A prospective observational study was conducted. The patients with AF admitted to intensive care unit (ICU) of the Affiliated Hospital of Guizhou Medica…						5
rayyan-364711577	New-onset atrial fibrillation and associated outcomes and resource use among critically ill adults-a multicenter retrospective cohort study.	2020	Critical care (London, England)	1466-609X (Electronic)	Fernando SM and Mathew R and Hibbert B and Rochwerg B and Munshi L and Walkey AJ and Møller MH and Simard T and Di Santo P and Ramirez FD and Tanuseputro P and Kyeremanteng K	https://pubmed.ncbi.nlm.nih.gov/31931845/	BACKGROUND: New-onset atrial fibrillation (NOAF) is commonly encountered in critically ill adults. Evidence evaluating the association between NOAF and patient-important outcomes in this population is conflicting. Furthermore, little is known regarding the association between NOAF and resource use or hospital costs. METHODS: Retrospective analysis (2011-2016) of a prospectively collected registry…			2		4
rayyan-364711578	[Therapy of atrial fibrillation in the critically ill].	2012	Medizinische Klinik, Intensivmedizin und Notfallmedizin	2193-6226 (Electronic)	Willich T and Hammwöhner M and Goette A	https://pubmed.ncbi.nlm.nih.gov/22689259/	Atrial fibrillation (AF) is the most common form of arrhythmia in the intensive care unit (ICU) and is associated with increased mortality. A total of five types of AF can be distinguished: initially diagnosed, paroxysmal, persistent, long-standing persistent and permanent AF. In addition to the initial treatment, antithrombotic therapy, rate and rhythm management can be used. The treatment of co…		1			4	5
rayyan-364711579	ECG monitoring after cardiac surgery: postoperative atrial fibrillation and the atrial electrogram.	2007	AACN advanced critical care	1559-7768 (Print)	Kern LS and McRae ME and Funk M	https://pubmed.ncbi.nlm.nih.gov/18019520/	Atrial fibrillation is one of the most common complications after cardiac surgery and is associated with adverse outcomes such as increased mortality, neurological problems, longer hospitalizations, and increased cost of care. Major risk factors for the development of postoperative atrial fibrillation include older age and a history of atrial fibrillation. beta-Blockers are the most effective pre…		1
rayyan-364711580	Atrial Fibrillation Detection in ICU Patients: A Pilot Study on MIMIC III Data().	2019	Annual International Conference of the IEEE Engineering in Medicine and Biology Society. IEEE Engineering in Medicine and Biology Society. Annual International Conference	2694-0604 (Electronic)	Bashar SK and Ding E and Albuquerque D and Winter M and Binici S and Walkey AJ and McManus DD and Chon KH	https://pubmed.ncbi.nlm.nih.gov/31945900/	Atrial fibrillation (AF) is the most prevalent arrhythmia, resulting in varying and irregular heartbeats. AF increases risk for numerous cardiovascular diseases including stroke, heart failure and as a result, computer aided efficient monitoring of AF is crucial, especially for intensive care unit (ICU) patients. In this paper, we present an automated and robust algorithm to detect AF from ICU pa…		1			4
rayyan-364711581	New onset atrial fibrillation in the ICU: An unexplored future of anticoagulation.	2021	Pacing and clinical electrophysiology : PACE	1540-8159 (Electronic)	Brunetti R and Zitelny E and Bhave PD	https://pubmed.ncbi.nlm.nih.gov/34587301/							5
rayyan-364711582	[Atrial fibrillation: from cardiology to perioperative management].	2012	Annales francaises d'anesthesie et de reanimation	1769-6623 (Electronic)	Philip I and Leblanc I and Berroëta C and Mouren S and Chterev V and Bourel P	https://pubmed.ncbi.nlm.nih.gov/23079378/	Atrial fibrillation (AF) is the most frequent arythmia. During the perioperative period and in intensive care units, management of patients with AF is frequent and difficult. As in cardiology, two main issues are present: the risk of acute hemodynamically instability and the risk of thromboembolic complication. Cardiological guidelines recently published must guide the management of patients in t…		1			4
rayyan-364711583	Atrial Fibrillation on Intensive Care Unit Admission Independently Increases the Risk of Weaning Failure in Nonheart Failure Mechanically Ventilated Patients in a Medical Intensive Care Unit: A Retrospective Case-Control Study.	2016	Medicine	1536-5964 (Electronic)	Tseng YH and Ko HK and Tseng YC and Lin YH and Kou YR	https://pubmed.ncbi.nlm.nih.gov/27196499/	Atrial fibrillation (AF) is one of the most frequent arrhythmias in clinical practice. Previous studies have reported the influence of AF on patients with heart failure (HF). The effect of AF on the non-HF critically ill patients in a medical intensive care unit (ICU) remains largely unclear. The study aimed to investigate the impact of AF presenting on ICU admission on the weaning outcome of non…		1				5
rayyan-364711584	Pre-existing atrial fibrillation and risk of arterial thromboembolism and death in intensive care unit patients: a population-based cohort study.	2015	Critical care (London, England)	1466-609X (Electronic)	Gamst J and Christiansen CF and Rasmussen BS and Rasmussen LH and Thomsen RW	https://pubmed.ncbi.nlm.nih.gov/26286550/	INTRODUCTION: Pre-existing atrial fibrillation (AF) may worsen prognosis in patients admitted to the intensive care unit (ICU). METHODS: In a cohort study (2005-2011) including all patients with first-time ICU admissions in Denmark (n=57,110), we compared patients with and without pre-existing AF and estimated absolute risks and relative risks (RRs) of arterial thromboembolism and death within 30…					4	5
rayyan-364711585	Protocol for a systematic review and network meta-analysis of the management of new onset atrial fibrillation in critically unwell adult patients.	2019	Systematic reviews	2046-4053 (Electronic)	Johnston BW and Hill R and Duarte R and Chean CS and McAuley DF and Blackwood B and Pace N and Welters ID	https://pubmed.ncbi.nlm.nih.gov/31661022/	BACKGROUND: New onset atrial fibrillation is the most commonly encountered arrhythmia in critically unwell patients with a reported incidence of 4% to 29%. The occurrence of new onset atrial fibrillation may precipitate acute heart failure and lead to thromboembolic complications as well as being associated with increased in-hospital and in intensive care unit (ICU) mortality. Despite being commo…		1			4	5
rayyan-364711586	Incidence and prognostic impact of new-onset atrial fibrillation in patients with septic shock: a prospective observational study.	2010	Critical care (London, England)	1466-609X (Electronic)	Meierhenrich R and Steinhilber E and Eggermann C and Weiss M and Voglic S and Bögelein D and Gauss A and Georgieff M and Stahl W	https://pubmed.ncbi.nlm.nih.gov/20537138/	INTRODUCTION: Since data regarding new-onset atrial fibrillation (AF) in septic shock patients are scarce, the purpose of the present study was to evaluate the incidence and prognostic impact of new-onset AF in this patient group. METHODS: We prospectively studied all patients with new-onset AF and all patients suffering from septic shock in a non-cardiac surgical intensive care unit (ICU) during…		1				5
rayyan-364711587	Incidence and Predictors of New-Onset Atrial Fibrillation in Septic Shock Patients in a Medical ICU: Data from 7-Day Holter ECG Monitoring.	2015	PloS one	1932-6203 (Electronic)	Guenancia C and Binquet C and Laurent G and Vinault S and Bruyère R and Prin S and Pavon A and Charles PE and Quenot JP	https://pubmed.ncbi.nlm.nih.gov/25965915/	PURPOSE: We investigated incidence, risk factors for new-onset atrial fibrillation (NAF), and prognostic impact during septic shock in medical Intensive Care Unit (ICU) patients. METHODS: Prospective, observational study in a university hospital. Consecutive patients from 03/2011 to 05/2013 with septic shock were eligible. Exclusion criteria were age <18 years, history of AF, transfer with prior …		1
rayyan-364711588	Cardiovascular events after ICU discharge in patients with new-onset atrial fibrillation: A report from the FROG-ICU study.	2018	International journal of cardiology	1874-1754 (Electronic)	Arrigo M and Feliot E and Gayat E and Mebazaa A	https://pubmed.ncbi.nlm.nih.gov/30045823/			1
rayyan-364711589	Effect of postoperative landiolol administration for atrial fibrillation after off pump coronary artery bypass surgery.	2012	The Journal of cardiovascular surgery	1827-191X (Electronic)	Fujii M and Bessho R and Ochi M and Shimizu K and Terajima K and Takeda S	https://pubmed.ncbi.nlm.nih.gov/22249647/	AIM: Atrial fibrillation is one of the most common postoperative arrhythmias following cardiac surgery. Despite many clinical studies, there is still no consensus on the most appropriate prevention strategy for atrial arrhythmia. A randomized prospective trial was conducted to determine the efficacy of intravenous landiolol administration in the early period after off-pump coronary artery bypass …		1
rayyan-364711590	Variable use of amiodarone is associated with a greater risk of recurrence of atrial fibrillation in the critically ill.	2016	Critical care (London, England)	1466-609X (Electronic)	Mitrić G and Udy A and Bandeshe H and Clement P and Boots R	https://pubmed.ncbi.nlm.nih.gov/27038791/	BACKGROUND: Atrial fibrillation is a common rhythm disturbance in the general medical-surgical intensive care unit. Amiodarone is a popular drug in this setting but evidence to inform clinical practice remains scarce. We aimed to identify whether variation in the clinical use of amiodarone was associated with recurrent atrial fibrillation. METHODS: This was a retrospective audit of 177 critically…		1			4	5
rayyan-364711591	Dynamics of inflammation parameters prior to tachyarrhythmias in critically ill patients.	2005	Wiener klinische Wochenschrift	0043-5325 (Print)	Koreny M and Reinelt P and Meyer B and Delle Karth G and Geppert A and Hülsmann M and Priglinger U and Berger R and Heinz G	https://pubmed.ncbi.nlm.nih.gov/15989113/	BACKGROUND: The aim of this study was to assess the dynamics of inflammation parameters prior to a tachyarrhythmic event in critically ill patients. We evaluated the course of inflammation parameters over 48 hours before the occurrence of tachyarrhythmias. METHODS: Prospective observational study conducted at a cardiologic medical-postoperative tertiary intensive care unit at the Vienna universit…		1
rayyan-364711592	Prognostic factors of atrial fibrillation following elective coronary artery bypass grafting: the impact of quantified intraoperative myocardial ischemia.	2011	Journal of cardiothoracic surgery	1749-8090 (Electronic)	Koletsis EN and Prokakis C and Crockett JR and Dedeilias P and Panagiotou M and Panagopoulos N and Anastasiou N and Dougenis D and Apostolakis E	https://pubmed.ncbi.nlm.nih.gov/21967892/	BACKGROUND: Atrial fibrillation (AF) occurs in 28-33% of the patients undergoing coronary artery revascularization (CABG). This study focuses on both pre- and peri-operative factors that may affect the occurrence of AF. The aim is to identify those patients at higher risk to develop AF after CABG. PATIENTS AND METHODS: Two patient cohorts undergoing CABG were retrospectively studied. The first gr…		1
rayyan-364711593	The posterior pericardiotomy. Does it reduce the incidence of postoperative atrial fibrillation after coronary artery bypass grafting?	2014	Journal of the Medical Association of Thailand = Chotmaihet thangphaet	0125-2208 (Print)	Kongmalai P and Karunasumetta C and Kuptarnond C and Prathanee S and Taksinachanekij S and Intanoo W and Wongbuddha C and Senthong V	https://pubmed.ncbi.nlm.nih.gov/25816544/	Atrial fibrillation (AF) is the most common arrhythmia after coronary artery bypass graft surgery (CABG). Posterior pericardiotomy (PP) has been reported toreduce pericardial effusion, AF triggel; and reduce the length of hospital stay and hospital costs without significant complications. A total of 20 patients, diagnosed with coronary artery diseases to be treated by an elective or urgent CABG b…		1
rayyan-364711594	Model-Based Quantification of Left Ventricular Diastolic Function in Critically Ill Patients with Atrial Fibrillation from Routine Data: A Feasibility Study.	2019	Computational and mathematical methods in medicine	1748-6718 (Electronic)	Kiefer N and Oremek MJ and Hoeft A and Zenker S	https://pubmed.ncbi.nlm.nih.gov/31223333/	INTRODUCTION: Left ventricular diastolic dysfunction (LVDD) and atrial fibrillation (AF) are connected by pathophysiology and prevalence. LVDD remains underdiagnosed in critically ill patients despite potentially significant therapeutic implications since direct measurement cannot be performed in routine care at the bedside, and echocardiographic assessment of LVDD in AF is impaired. We propose a…		1
rayyan-364711595	Feasibility of predicting the risk of atrial fibrillation after coronary artery bypass surgery with logistic regression model.	2002	Scandinavian journal of surgery : SJS : official organ for the Finnish Surgical Society and the Scandinavian Surgical Society	1457-4969 (Print)	Hakala T and Pitkänen O and Hippeläinen M	https://pubmed.ncbi.nlm.nih.gov/12558083/	BACKGROUND AND AIMS: The aim of this study was to determine the risk factors of postoperative atrial fibrillation (AF) after coronary artery bypass grafting and to create predictive model and to evaluate the effects of AF on patients outcome. MATERIAL AND METHODS: Data of 3,676 consecutive patients were analysed to identify the predictors of AF. Multivariate logistic regression model was validate…		1			4
rayyan-364711596	Effectiveness of amiodarone versus digitalis for heart rate control in critically ill patients with new-onset atrial fibrillation.	2022	Scientific reports	2045-2322 (Electronic)	Gillmann HJ and Busche P and Leffler A and Stueber T	https://pubmed.ncbi.nlm.nih.gov/35177703/	New-onset of atrial fibrillation (NOAF) in critically ill patients is the most common acute cardiac dysrhythmia, but evidence-based data regarding treatment strategies are scarce. In this retrospective monocentric study, we compared effectiveness of amiodarone versus digitalis for heart rate control in critically ill patients with new-onset of atrial fibrillation. We identified a total of 209 pat…					4
rayyan-364711597	[Torsade de pointes. Apropos of 54 cases].	1982	Annales francaises d'anesthesie et de reanimation	0750-7658 (Print)	Milon D and Daubert JC and Saint-Marc C and Gouffault J	https://pubmed.ncbi.nlm.nih.gov/7184347/	A retrospective study of 54 torsades de pointe cases in a cardiology department enabled us to specify the main characteristics of this serious arrythmia often observed in intensive care units: --the diagnostic criteria: more than the pattern of tachycardia attack, late ventricular premature beats and particularly QT prolongation are necessary for proper diagnosis. These two criteria allow us to d…		1	2
rayyan-364711598	Treatment of patients with supraventricular tachyarrhythmias in a medical intensive care unit.	2009	Comprehensive therapy	0098-8243 (Print)	Sekhri A and Aronow WS and Sekhri V and Palaniswamy C and Chandy D	https://pubmed.ncbi.nlm.nih.gov/20043615/	Direct-current cardioversion has a higher success rate than does medical therapy in converting supraventricular tachyarrhythmias to sinus rhythm and should be performed immediately in patients with hemodynamic instability. Hemodynamically stable patients with atrial fibrillation or atrial flutter, a rapid ventricular rate and without preexcitation syndrome should be treated with intravenous beta-…		1			4	5
rayyan-364711599	Multifocal atrial tachycardia as a prognostic indicator in patients with severe chronic obstructive pulmonary disease requiring mechanical ventilation.	1991	Changgeng yi xue za zhi		Tsai YH and Lee CJ and Lan RS and Lee CH	https://pubmed.ncbi.nlm.nih.gov/1933624/	The records of 121 patients admitted to the Medical Intensive Care Unit (MICU) of Chang Gung Memorial Hospital with severe chronic obstructive pulmonary disease (COPD) requiring mechanical ventilation were reviewed retrospectively. Eighty-seven percent (20/23) of the patients with multifocal atrial tachycardia (MAT) expired during their ICU admission in contrast to 23.5% (23/98) of those without …		1	2
rayyan-364711600	[The use of amiodarone and its nursing management in the treatment of supraventricular tachyarrhythmia in an intensive care unit].	1984	Enfermeria	0378-6285 (Print)	Pavez L and Obregón A and Hermosilla N and Gutiérrez S and Rauld AM and Guerra LA and Bartholomeus N and González A	https://pubmed.ncbi.nlm.nih.gov/6568172/			1			4
rayyan-364711601	Preoperative arrhythmias such as atrial fibrillation: cardiovascular surgery risk factor.	2014	BioMed research international	2314-6141 (Electronic)	Anghel D and Anghel R and Corciova F and Enache M and Tinica G	https://pubmed.ncbi.nlm.nih.gov/25105131/	Atrial fibrillation is still the most common arrhythmia that occurs in heart surgery. However, there is few literature data on the manner in which preoperative atrial fibrillation may influence the postoperative outcome of various heart surgery procedures. The purpose of our research is to assess the effects of preoperative atrial fibrillation on patients having undergone different heart surgery …		1	2
rayyan-364711602	Predictors of successful at-home chemical cardioversion in new-onset atrial fibrillation.	1994	European journal of emergency medicine : official journal of the European Society for Emergency Medicine	0969-9546 (Print)	Rostagno C and Bacci F and Paladini B and Naldoni A and Bertini G and Gensini GF	https://pubmed.ncbi.nlm.nih.gov/9422155/	Prehospital treatment of new-onset supraventricular arrhythmias can be attempted by physician-staffed mobile intensive care units to decrease the hospitalization rate and expense. Identification of patients suitable for at-home pharmacological treatment may help in the triage of patients with new-onset atrial fibrillation (AF). In the present investigation, the value of several clinical variables…					4
rayyan-364711603	Postoperative Atrial Fibrillation Prophylaxis and Lung Resection – Our Experience with 608 Consecutive Patients.	2017	Acta clinica Croatica	1333-9451 (Electronic)	Karadža V and Stančić-Rokotov D and Špiček Macan J and Hodoba N and Kolarić N and Sakan S	https://pubmed.ncbi.nlm.nih.gov/29120136/	Postoperative atrial fibrillation is a common complication after lung resection. It is burdened by increased mortality and morbidity, prolonged hospitalization, and higher resource utilization in thoracic surgery patients. Therefore, some kind of pharmacological prophylaxis is recommended. In our patients, diltiazem, a calcium antagonist, is administered. We collected data on all 608 patients hav…						5
rayyan-364711604	High-dosage continuous amiodarone therapy to treat new-onset supraventricular tachyarrhythmias in surgical intensive care patients: an observational study.	2004	Wiener klinische Wochenschrift	0043-5325 (Print)	Mayr AJ and Dünser MW and Ritsch N and Pajk W and Friesenecker B and Knotzer H and Ulmer H and Wenzel V and Hasibeder WR	https://pubmed.ncbi.nlm.nih.gov/15237656/	BACKGROUND: New-onset supraventricular tachyarrhythmias (SVTA) are a complication contributing significantly to morbidity and mortality in surgical intensive care unit (SICU) patients. Although only few data on efficiency can be found in the literature, class III antiarrhythmics have become popular in the treatment of SVTA in critically ill patients. SETTING: 12-bed general and surgical ICU in a …		1			4
rayyan-364711605	Risks and benefits of combined maze procedure for atrial fibrillation associated with organic heart disease.	1996	Journal of the American College of Cardiology	0735-1097 (Print)	Kawaguchi AT and Kosakai Y and Sasako Y and Eishi K and Nakano K and Kawashima Y	https://pubmed.ncbi.nlm.nih.gov/8837578/	OBJECTIVES: This study sought to identify the risks and benefits of adding the maze procedure in patients with atrial fibrillation (AF) undergoing operation for underlying organic cardiac disorders. BACKGROUND: Persistent AF often leaves patients symptomatic even after otherwise successful cardiac surgery. METHODS: Fifty-one patients undergoing valvular operation and the maze procedure (n = 43) o…					4
rayyan-364711606	Managing new-onset atrial fibrillation in critically ill patients: a systematic narrative review.	2020	BMJ open	2044-6055 (Electronic)	O'Bryan LJ and Redfern OC and Bedford J and Petrinic T and Young JD and Watkinson PJ	https://pubmed.ncbi.nlm.nih.gov/32209631/	OBJECTIVES: The aim of this review is to summarise the latest evidence on efficacy and safety of treatments for new-onset atrial fibrillation (NOAF) in critical illness. PARTICIPANTS: Critically ill adult patients who developed NOAF during admission. PRIMARY AND SECONDARY OUTCOMES: Primary outcomes were efficacy in achieving rate or rhythm control, as defined in each study. Secondary outcomes inc…					4
rayyan-364711607	Prognostic impact of restored sinus rhythm in patients with sepsis and new-onset atrial fibrillation.	2016	Critical care (London, England)	1466-609X (Electronic)	Liu WC and Lin WY and Lin CS and Huang HB and Lin TC and Cheng SM and Yang SP and Lin JC and Lin WS	https://pubmed.ncbi.nlm.nih.gov/27855722/	BACKGROUND: New-onset atrial fibrillation (NeOAF) is a common type of tachyarrhythmia in critically ill patients and is associated with increased mortality in patients with sepsis. However, the prognostic impact of restored sinus rhythm (SR) in septic patients with NeOAF remains unclear. METHODS: A total of 791 patients with sepsis, who were admitted to a medical intensive care unit from January …		1
rayyan-364711608	Identification of new-onset atrial fibrillation after cardiac surgery in Vietnam. A feasibility study of a novel screening strategy in a limited-resource setting: study protocol.	2018	BMJ open	2044-6055 (Electronic)	Ngo THL and Vu VB and Nguyen CH and Le TD and Hoang TK and Freedman B and Lowres N	https://pubmed.ncbi.nlm.nih.gov/30181182/	INTRODUCTION: Atrial fibrillation (AF) developing after cardiac surgery is the most common postoperative complication with an incidence up to 50%. The presence of postoperative AF is associated with significant morbidity, mortality and economic burden. However, in Vietnam, data on AF postcardiac surgery are limited, in part due to a shortage of screening equipment. This project aims to identify t…		1				5
rayyan-364711609	Effects of corticosteroids on new-onset atrial fibrillation after cardiac surgery: A meta-analysis of randomized controlled trials.	2021	Medicine	1536-5964 (Electronic)	Liu L and Jing FY and Wang XW and Li LJ and Zhou RQ and Zhang C and Wu QC	https://pubmed.ncbi.nlm.nih.gov/33725992/	BACKGROUND: Postoperative atrial fibrillation (POAF) occurs commonly after cardiac surgery. Studies suggest that corticosteroid can reduce the incident of POAF. However, the results remain controversial. This meta-analysis aimed to evaluate the efficacy and safety corticosteroid on the prevention of POAF following cardiac surgery. METHODS: Randomized controlled trials were identified through a sy…		1				5
rayyan-364711610	Atrial electrograms after cardiac surgery: survey of clinical practice.	2007	American journal of critical care : an official publication, American Association of Critical-Care Nurses	1062-3264 (Print)	Miller JN and Drew BJ	https://pubmed.ncbi.nlm.nih.gov/17595365/	BACKGROUND: The American Heart Association 2004 practice standards for electrocardiographic monitoring in hospitals recommend that nurses record an atrial electrogram whenever tachycardia of unknown origin develops in a patient after cardiac surgery. An atrial electrogram can be recorded from atrial epicardial pacemaker wires left in place following surgery. Because surgical practices have change…	10.4037/ajcc2007.16.4.350	1	2
rayyan-364711611	The impact of maintaining serum potassium ≥3.6 mEq/L vs ≥4.5 mEq/L on the incidence of new-onset atrial fibrillation in the first 120 hours after isolated elective coronary artery bypass grafting - study protocol for a randomised feasibility trial for the proposed Tight K randomized non-inferiority trial.	2017	Trials	1745-6215 (Electronic)	Campbell NG and Allen E and Sanders J and Swinson R and Birch S and Sturgess J and Al-Subaie N and Elbourne D and Montgomery H and O'Brien B	https://pubmed.ncbi.nlm.nih.gov/29282098/	BACKGROUND: Atrial fibrillation (AF) occurs in approximately one in three patients after cardiac surgery, and is associated with increased short-term and long-term mortality, intensive care unit (ICU) and hospital stay, and increased cost of care. In an attempt to reduce AF incidence in these patients, serum potassium (K+) levels are commonly maintained at the high end of normal (4.5-5.5 mEq/L). …		1				5
rayyan-364711612	Comparative efficacy and usefulness of acebutolol and diltiazem for the prevention of atrial fibrillation during perioperative time in patients undergoing pulmonary resection.	2013	The Thoracic and cardiovascular surgeon	1439-1902 (Electronic)	Ciszewski P and Tyczka J and Nadolski J and Roszak M and Dyszkiewicz W	https://pubmed.ncbi.nlm.nih.gov/23055402/	BACKGROUND: Postthoracic surgery atrial fibrillation (AF) is the most frequently occurring arrhythmia. Strategies for preventing AF have been amply evaluated, but currently there are no clearly defined guidelines for treatment of AF after thoracic surgery. METHODS: The study was prospective and randomized controlled trial. Acebutolol and diltiazem versus placebo were compared, among 117 patients …		1	2
rayyan-364711613	Clinical rationale for the use of an ultra-short acting beta-blocker: esmolol.	1995	International journal of clinical pharmacology and therapeutics	0946-1965 (Print)	Barbier GH and Shettigar UR and Appunn DO	https://pubmed.ncbi.nlm.nih.gov/7620691/	Esmolol is a unique cardioselective, intravenous, ultra-short acting, beta-adrenergic blocking agent. A 9-minute half-life with rapid clinical onset and offset of action and the ability to titrate the drug to changing circumstances makes esmolol a useful addition to our treatment armamentarium. The efficacy and safety of esmolol have been shown in specific clinical settings, i.e. in patients with…				3
rayyan-364711614	Landiolol is effective for the treatment of tachycardia-induced cardiogenic shock in patients during septic shock therapy.	2017	BMJ case reports	1757-790X (Electronic)	Arita Y and Segawa T and Yamamoto S and Hasegawa S	https://pubmed.ncbi.nlm.nih.gov/29092973/	Septic shock is a life-threatening condition that occurs when the blood pressure drops to a low level after an infection. Atrial fibrillation (AF) is the most common arrhythmia to complicate its course. Beta (β)-blockers are often administrated to manage supraventricular tachyarrhythmias observed in patients presenting with sepsis. A 74-year-old woman presenting with sepsis demonstrated AF tachyc…				3
rayyan-364711615	Safety and efficacy of an ultrashort-acting β1-blocker on left ventricular dysfunction.	2012	The heart surgery forum	1522-6662 (Electronic)	Ito N and Tashiro T and Morishige N and Nishimi M and Hayashida Y and Minematsu N and Kuwahara G and Sukehiro Y and Teratani H	https://pubmed.ncbi.nlm.nih.gov/22917822/	Landiolol hydrochloride, an ultrashort-acting β1-selective blocker, is a highly regulated drug. This study evaluated the safety and efficacy of this drug for cases of coronary artery bypass grafting (CABG) with left ventricular dysfunction. Between September 2006 and August 2009, 32 patients with a left ventricular ejection fraction of <40% underwent CABG. Two groups of patients, a group administ…				3
rayyan-364711616	Changes in serum electrolyte levels and their influence on the incidence of atrial fibrillation after coronary artery bypass grafting surgery.	2006	Medicina (Kaunas, Lithuania)	1648-9144 (Electronic)	Svagzdiene M and Sirvinskas E	https://pubmed.ncbi.nlm.nih.gov/16607063/	OBJECTIVE: Our study was designed to assess the incidence of atrial fibrillation, changes of serum electrolyte concentrations following coronary artery bypass grafting surgery. MATERIAL AND METHODS: After approval of Kaunas Region Ethics Committee for Biomedical Research and written informed consent of the patients the data of 82 patients undergoing elective coronary artery bypass grafting surger…		1	2
rayyan-364711617	Retrospective cohort study of new-onset atrial fibrillation in acute pulmonary embolism on prognosis.	2021	BMJ open	2044-6055 (Electronic)	Liu D and Shi S and Liu X and Ye T and Wang L and Qu C and Yang B and Zhao Q	https://pubmed.ncbi.nlm.nih.gov/34551942/	OBJECTIVES: To investigate the characteristics of new-onset atrial fibrillation (AF) and its impact on prognosis in acute pulmonary embolism (aPE). DESIGN: A retrospective cohort study SETTING: The study cohort included patients diagnosed with aPE who were admitted to the Renmin Hospital of Wuhan University from January 2017 to January 2019. PARTICIPANTS: Patients were ≥18 years of age and hospit…		1
rayyan-364711618	[The emergency treatment of supraventricular tachyarrhythmias: the efficacy and safety of intravenous propafenone].	1992	Cardiologia (Rome, Italy)	0393-1978 (Print)	Tisi G and Annoni P and Baroffio R and Cazzaniga L and Ciaramella C and Guzzini F and Maestroni A and Bossi M	https://pubmed.ncbi.nlm.nih.gov/1292866/	One hundred patients, admitted to the Emergency Unit for paroxysmal supraventricular tachycardia (SVT) with 1:1 AV conduction, atrial fibrillation (af) and flutter (AF) of recent onset (less than 72 hours) were treated with intravenous propafenone (P). The drug was administered at the dose of 70 mg over 5 min, repeated after 10 min if sinus rhythm (SR) was not restored and eventually followed by …			2
rayyan-364711619	Digoxin in atrial fibrillation: report from the Stockholm Cohort study of Atrial Fibrillation (SCAF).	2010	Heart (British Cardiac Society)	1468-201X (Electronic)	Friberg L and Hammar N and Rosenqvist M	https://pubmed.ncbi.nlm.nih.gov/19710030/	BACKGROUND: Recent studies of patients with heart failure and of patients receiving intensive care indicate that digoxin may increase mortality if the patient has atrial fibrillation (AF). Objective To study which patients receive digoxin treatment for AF and what the prognosis is for patients given this treatment. METHOD: 2824 patients with AF were studied prospectively for a mean of 4.6 years. …		1	2
rayyan-364711620	Fragmented QRS may predict postoperative atrial fibrillation in patients undergoing isolated coronary artery bypass graft surgery.	2012	Anadolu kardiyoloji dergisi : AKD = the Anatolian journal of cardiology	1308-0032 (Electronic)	Çetin M and Kocaman SA and Erdoğan T and Durakoğlugil ME and Çiçek Y and Bozok Ş and Çanga A and Temiz A and Doğan S and Şatıroğlu Ö	https://pubmed.ncbi.nlm.nih.gov/22804979/	OBJECTIVE: Fragmented QRS complexes (fQRS) are defined as various RSR' patterns in 2 contiguous leads corresponding to a major coronary artery territory. Although the reason of association between fQRS and cardiac events was documented as cardiac fibrosis, the predictive role of fQRS was not studied for postoperative atrial fibrillation (POAF) which is a frequent and serious complication in patie…					4
rayyan-364711621	Predictive value of lymphocyte-to-monocyte ratio in critically Ill patients with atrial fibrillation: A propensity score matching analysis.	2022	Journal of clinical laboratory analysis	1098-2825 (Electronic)	Yu Y and Wang S and Wang P and Xu Q and Zhang Y and Xiao J and Xue X and Yang Q and Xi W and Wang J and Huang R and Liu M and Wang Z	https://pubmed.ncbi.nlm.nih.gov/34970783/	BACKGROUND: Inflammation plays a key role in the initiation and progression of atrial fibrillation (AF). Lymphocyte-to-monocyte ratio (LMR) has been proved to be a reliable predictor of many inflammation-associated diseases, but little data are available on the relationship between LMR and AF. We aimed to evaluate the predictive value of LMR in predicting all-cause mortality among AF patients. ME…		1	2
rayyan-364711622	Nebivolol in preventing atrial fibrillation following coronary surgery in patients over 60 years of age.	2014	Revista brasileira de cirurgia cardiovascular : orgao oficial da Sociedade Brasileira de Cirurgia Cardiovascular		Erdil N and Kaynak M and Dönmez K and Disli OM and Battaloglu B	https://pubmed.ncbi.nlm.nih.gov/25714213/	OBJECTIVE: Postoperative atrial fibrillation is a common complication after cardiac surgery, with an incidence as high as 20-50%. Increased age is associated with a significant increase in postoperative atrial fibrillation risk. This common complication is associated with higher morbidity and mortality rates. The aim of this study was to assess the efficacy of nebivolol in preventing atrial fibri…				3	4
rayyan-364711623	Clinical prediction scores and early anticoagulation therapy for new-onset atrial fibrillation in critical illness: a post-hoc analysis.	2021	BMC cardiovascular disorders	1471-2261 (Electronic)	Sakuraya M and Yoshida T and Sasabuchi Y and Yoshihiro S and Uchino S	https://pubmed.ncbi.nlm.nih.gov/34496749/	PURPOSE: This study sought to describe the epidemiology of anticoagulation therapy for critically ill patients with new-onset atrial fibrillation (NOAF) according to CHA2DS2-VASc and HAS-BLED scores and to assess the efficacy of early anticoagulation therapy. METHOD: Adult patients who developed NOAF during intensive care unit stay were included. We compared the patients who were treated with and…			2		4
rayyan-364711624	Atrial fibrillation after pulmonary lobectomy for lung cancer affects long-term survival in a prospective single-center study.	2012	Journal of cardiothoracic surgery	1749-8090 (Electronic)	Imperatori A and Mariscalco G and Riganti G and Rotolo N and Conti V and Dominioni L	https://pubmed.ncbi.nlm.nih.gov/22233837/	BACKGROUND: Atrial fibrillation (AF) after thoracic surgery is a continuing source of morbidity and mortality. The effect of postoperative AF on long-term survival however has not been studied. Our aim was to evaluate the impact of AF on early outcome and on survival > 5 years after pulmonary lobectomy for lung cancer. METHODS: From 1996 to June 2009, 454 consecutive patients undergoing lobectomy…						5
rayyan-364711625	Septicemia and mortality after noncardiac surgery associated with CHA2DS2-VASc score: a retrospective cohort study based on a real-world database.	2021	BMC surgery	1471-2482 (Electronic)	Sung LC and Liu CC and Lin CS and Yeh CC and Cherng YG and Chen TL and Liao CC	https://pubmed.ncbi.nlm.nih.gov/33902523/	BACKGROUND: Little was know about the association between the CHA2DS2-VASc score and postoperative outcomes. Our purpose is to evaluate the effects of CHA2DS2-VASc score on the perioperative outcomes in patients with atrial fibrillation (AF). METHODS: We identified 47,402 patients with AF over the age of 20 years who underwent noncardiac surgeries between 2008 and 2013 from claims data of the Nat…							6
rayyan-364711626	Selective prophylaxis of atrial fibrillation with amiodarone after cardiac surgery.	2006	Minerva chirurgica	0026-4733 (Print)	Carrió ML and Fortià C and Javierre C and Rodríguez D and Farrero E and Castells E and Ventura JL	https://pubmed.ncbi.nlm.nih.gov/17159748/	AIM: Atrial fibrillation (AF) is common after cardiac surgery, but prophylaxis for patients especially prone to developing this arrhythmia has not been studied to date. We investigated amiodarone as prophylaxis for AF in selected patients after open-heart surgery. METHODS: In the first stage we studied a group of 204 consecutive cardiac surgery patients and devised a formula from some of the know…			2		4
rayyan-364711627	Clinical significance and risk factors for new onset and recurring atrial fibrillation following cardiac surgery - a retrospective data analysis.	2017	BMC anesthesiology	1471-2253 (Electronic)	Todorov H and Janssen I and Honndorf S and Bause D and Gottschalk A and Baasner S and Volkert T and Faerber V and Stover JF and Westphal M and Ellger B	https://pubmed.ncbi.nlm.nih.gov/29197340/	BACKGROUND: Although mortality after cardiac surgery has significantly decreased in the last decade, patients still experience clinically relevant postoperative complications. Among others, atrial fibrillation (AF) is a common consequence of cardiac surgery, which is associated with prolonged hospitalization and increased mortality. METHODS: We retrospectively analyzed data from patients who unde…			2			5
rayyan-364711628	Atrial fibrillation following coronary artery bypass graft surgery: predictors, outcomes, and resource utilization. MultiCenter Study of Perioperative Ischemia Research Group.	1996	JAMA	0098-7484 (Print)	Mathew JP and Parks R and Savino JS and Friedman AS and Koch C and Mangano DT and Browner WS	https://pubmed.ncbi.nlm.nih.gov/8656542/	OBJECTIVE: To determine the incidence, predictors, and cost of atrial fibrillation and flutter (AFIB) following coronary artery bypass graft (CABG) surgery. DESIGN: Prospective observational study (MultiCenter Study of Perioperative Ischemia). SETTING: Twenty-four university-affiliated hospitals in the United States from 1991 to 1993. SUBJECTS: A total of 2417 patients undergoing CABG with or wit…						5
rayyan-364711629	Oral ascorbic acid in combination with beta-blockers is more effective than beta-blockers alone in the prevention of atrial fibrillation after coronary artery bypass grafting.	2007	Texas Heart Institute journal	0730-2347 (Print)	Eslami M and Badkoubeh RS and Mousavi M and Radmehr H and Salehi M and Tavakoli N and Avadi MR	https://pubmed.ncbi.nlm.nih.gov/17948074/	Because adrenergic beta antagonists are not sufficient to prevent atrial fibrillation after coronary artery bypass grafting, this prospective, randomized trial was designed to evaluate the effects of ascorbic acid as an adjunct to beta-blockers. Fifty patients formed our ascorbic acid group, and another 50 patients formed our control group. All patients were older than 50 years, were scheduled to…				3		5
rayyan-364711630	Magnesium therapy of cardiac arrhythmias in critical-care medicine.	1989	Magnesium	0252-1156 (Print)	Iseri LT and Allen BJ and Brodsky MA	https://pubmed.ncbi.nlm.nih.gov/2693848/	A common complication of critically ill patients is cardiac tachyarrhythmia. The role played by magnesium is not well appreciated. Well-documented cases indicated that magnesium may be effective in controlling the rhythm when conventional methods fail. The following tachyarrhythmias respond favorably to magnesium: (1) intractable ventricular tachycardia and fibrillation, whether hypo- or normomag…			2
rayyan-364711631	What is the role of metabolic syndrome and obesity for postoperative atrial fibrillation after coronary bypass grafting?	2019	BMC cardiovascular disorders	1471-2261 (Electronic)	Vural Ü and Ağlar AA	https://pubmed.ncbi.nlm.nih.gov/31208345/	BACKGROUND: Postoperative atrial fibrillation is the most common arrhythmia seen after cardiac surgery. We aimed to determine the effect of obesity and metabolic syndrome on postoperative atrial fibrillation, whether they are independent risk factors, and their effect level. We also analyzed the effect of atrial fibrillation on postoperative complications. METHODS: In our clinic, 756 patients who…					4	5
rayyan-364711632	Clinical correlates of atrial tachyarrhythmias after valve replacement for aortic stenosis.	1985	Circulation	0009-7322 (Print)	Douglas PS and Hirshfeld JW Jr and Edmunds LH Jr	https://pubmed.ncbi.nlm.nih.gov/4028360/	One hundred eighteen consecutive patients undergoing valve replacement for aortic stenosis were analyzed to determine the incidence of and predisposing factors to postoperative atrial tachyarrhythmias. Univariate and multivariate analyses were performed on 70 clinical, hemodynamic, radiographic, electrocardiographic, operative, and postoperative variables. Forty-seven patients (40%) experienced a…			2
rayyan-364711633	Digoxin in advanced heart failure patients: a question of rhythm.	2013	Revista portuguesa de cardiologia : orgao oficial da Sociedade Portuguesa de Cardiologia = Portuguese journal of cardiology : an official journal of the Portuguese Society of Cardiology	2174-2030 (Electronic)	Jorge E and Baptista R and Martins H and Saraiva F and Costa S and Vieira H and Coelho L and Monteiro P and Franco F and Providência LA	https://pubmed.ncbi.nlm.nih.gov/23528436/	BACKGROUND: The impact of digoxin on outcomes of patients with advanced heart failure (HF) remains uncertain and its effect may be different for patients in atrial fibrillation (AF) or sinus rhythm (SR). OBJECTIVES: To determine the impact of digoxin on outcomes of advanced HF patients and to assess whether prognosis differs in patients in AF and SR. METHODS: A total of 268 consecutive patients a…		1	2
rayyan-364711634	Clinical and Electrophysiological Correlates of Incessant Ivabradine-Sensitive Atrial Tachycardia.	2019	Circulation. Arrhythmia and electrophysiology	1941-3084 (Electronic)	Banavalikar B and Shenthar J and Padmanabhan D and Valappil SP and Singha SI and Kottayan A and Ghadei M and Ali M	https://pubmed.ncbi.nlm.nih.gov/31345093/	BACKGROUND: Incessant focal atrial tachycardia (FAT), if untreated, can lead to ventricular dysfunction and heart failure (tachycardia-induced cardiomyopathy). Drug therapy of FAT is often difficult and ineffective. The efficacy of ivabradine has not been systematically evaluated in the treatment of FAT. METHODS: The study group consisted of patients with incessant FAT (lasting >24 hours) and str…				3
rayyan-364711635	Atrial fibrillation following off-pump versus on-pump coronary artery bypass grafting: Incidence and risk factors.	2016	Cardiology journal	1898-018X (Electronic)	Lewicki Ł and Siebert J and Rogowski J	https://pubmed.ncbi.nlm.nih.gov/27665857/	BACKGROUND: Postoperative atrial fibrillation (AF) is a common arrhythmia that occurs after coronary artery bypass grafting (CABG). New surgical techniques, particularly off-pump coronary artery bypass (OPCAB), are thought to be less invasive and results in fewer complications, i.e. AF, but available data are inconsistent. The aim of this study is to present the incidence and risk factors of AF i…					4
rayyan-364711636	Hypertension, mitral valve disease, atrial fibrillation and low education level predict delirium and worst outcome after cardiac surgery in older adults.	2018	BMC anesthesiology	1471-2253 (Electronic)	Oliveira FR and Oliveira VH and Oliveira ÍM and Lima JW and Calderaro D and Gualandro DM and Caramelli B	https://pubmed.ncbi.nlm.nih.gov/29390969/	BACKGROUND: Delirium is a common complication after cardiac surgery in older adult patients. However, risk factors and the influence of delirium on patient outcomes are not well established. We aimed to determine the incidence, predisposing and triggering factors of delirium following cardiac surgery. METHODS: One hundred seventy-three consecutive patients aged ≥60 years were studied. Patients' c…		1	2
rayyan-364711637	Supraventricular tachyarrhythmias in the surgical intensive care unit: an under-recognized event.	1996	The American surgeon	0003-1348 (Print)	Bender JS	https://pubmed.ncbi.nlm.nih.gov/8540651/	Over a 1-year period, 28 patients (13.6% of admissions to one surgical intensive care unit) developed the new onset of a supraventricular tachyarrhythmia requiring treatment. None was associated with intravascular catheter placement. There were 16 women and 12 men with an average age of 69.8 years (range 49-92). In nine of the patients, the diagnosis was made coincidental with or immediately befo…		1
rayyan-364711638	Intravenous magnesium sulphate and sotalol for prevention of atrial fibrillation after coronary artery bypass surgery: a systematic review and economic evaluation.	2008	Health technology assessment (Winchester, England)	1366-5278 (Print)	Shepherd J and Jones J and Frampton GK and Tanajewski L and Turner D and Price A	https://pubmed.ncbi.nlm.nih.gov/18547499/	OBJECTIVES: To assess the clinical and cost-effectiveness of magnesium sulphate compared with sotalol, and to assess the clinical effectiveness of magnesium sulphate compared with placebo in the prevention of atrial fibrillation (AF) in patients who have had a coronary artery bypass graft (CABG). DATA SOURCES: Major electronic databases were searched from December 2003 to May 2007. REVIEW METHODS…	10.3310/hta12280			3	4
rayyan-364711639	Efficacy and safety of 1C class antiarrhythmic agent (propafenone) for supraventricular arrhythmias in septic shock compared to amiodarone: protocol of a prospective randomised double-blind study.	2019	BMJ open	2044-6055 (Electronic)	Balik M and Waldauf P and Maly M and Matousek V and Brozek T and Rulisek J and Porizka M and Sachl R and Otahal M and Brestovansky P and Svobodova E and Flaksa M and Stach Z and Pazout J and Duska F and Smid O and Stritesky M	https://pubmed.ncbi.nlm.nih.gov/31481571/	INTRODUCTION: Supraventricular arrhythmias contribute to haemodynamic compromise in septic shock. A retrospective study generated the hypothesis that propafenone could be more effective than amiodarone in achieving and maintaining sinus rhythm (SR). Certain echocardiographic parameters may predict a successful cardioversion and help in the decision on rhythm or rate control strategy. METHODS AND …			2	3
rayyan-364711640	Procalcitonin (PCT) Improves the Accuracy and Sensitivity of Dyspnea, Eosinopenia, Consolidation, Acidemia and Atrial Fibrillation (DECAF) Score in Predicting AECOPD Patients Admission to ICU.	2020	Clinical laboratory	1433-6510 (Print)	Chen Y and Li LIQ and Ge YL and Hu XY and Zhang Q and Zhang HF and Li WQ and Zhang S and Zhu XY and Zhang JB	https://pubmed.ncbi.nlm.nih.gov/32162862/	BACKGROUND: The score of Dyspnea, Eosinopenia, Consolidation, Acidemia and Atrial Fibrillation (DECAF) can be used to predict the in-hospital mortality of patients with acute exacerbation of chronic obstructive pulmonary disease (AECOPD). It is worth noting that the DECAF score is the first scoring standard combining biomarkers and clinical variables. The application of biomarkers is helpful for …		1
rayyan-364711641	Benefits of beta-blocker prophylaxis against supraventricular arrhythmias following aortocoronary bypass surgery in routine clinical practice.	1995	The Canadian journal of cardiology	0828-282X (Print)	Myers MG and al-Shaikh T	https://pubmed.ncbi.nlm.nih.gov/7889436/	OBJECTIVE: To determine the effectiveness of beta-blocker therapy for suppression of supraventricular arrhythmias (SVA) following aortocoronary bypass surgery (ACBS) in routine clinical practice. DESIGN: Prospective data collection and retrospective assessment of the occurrence of SVA following ACBS. SETTING: Cardiovascular surgery intensive care unit and hospital patient ward with electrocardiog…				3
rayyan-364711642	[An aid in the diagnosis of cardiac rhythm disorders in anesthesia and intensive care].	1984	Annales francaises d'anesthesie et de reanimation	0750-7658 (Print)	Eledjam JJ and De La Coussaye JE and Saissi G and Lambert J and d'Athis F	https://pubmed.ncbi.nlm.nih.gov/6703424/	Exact diagnosis of tachycardia was sometimes difficult to do as P waves were not easy to see on ECG. A simple device is described, with which ample P waves were recorded in patients with a central venous catheter. This catheter was used as conductor of cardiac electrical activity. It proved simpler and less aggressive for the patient in comparison with other techniques (intracardiac and oesophage…		1	2
rayyan-364711643	Prophylactic preoperative levosimendan for off-pump coronary artery bypass grafting in patients with left ventricular dysfunction: Single-centered randomized prospective study.	2018	Annals of cardiac anaesthesia	0974-5181 (Electronic)	Desai PM and Sarkar MS and Umbarkar SR	https://pubmed.ncbi.nlm.nih.gov/29652271/	BACKGROUND: Off-pump coronary artery bypass surgery (OPCAB) is often complicated by hemodynamic instability, especially in patients with prior left ventricular (LV) dysfunction and appropriate choice of inotrope plays a vital role in perioperative management of these patients. AIM AND OBJECTIVE: To study hemodynamic effects and immediate outcome of prophylactic infusion of levosimendan in patient…
rayyan-364711644	Does dexmedetomidine have an antiarrhythmic effect on cardiac patients? A meta-analysis of randomized controlled trials.	2018	PloS one	1932-6203 (Electronic)	Ling X and Zhou H and Ni Y and Wu C and Zhang C and Zhu Z	https://pubmed.ncbi.nlm.nih.gov/29494685/	BACKGROUND: Cardiac surgery patients often experience several types of tachyarrhythmias after admission to the intensive care unit (ICU), which increases mortality and morbidity. Dexmedetomidine (DEX) is a popular medicine used for sedation in the ICU, and its other pharmacological characteristics are gradually being uncovered. PURPOSE: To determine whether DEX has an antiarrhythmic effect after …			2
rayyan-364711645	Predicting factors, incidence and prognosis of cardiac arrhythmia in medical, non-acute coronary syndrome, critically ill patients.	2013	Journal of the Medical Association of Thailand = Chotmaihet thangphaet	0125-2208 (Print)	Tongyoo S and Permpikul C and Haemin R and Epichath N	https://pubmed.ncbi.nlm.nih.gov/23590048/	BACKGROUND: Cardiac arrhythmia is an important complication of critically ill patients, especially in perioperative period and early after myocardial infarction. However, the information regarding this condition in medical critically ill without active coronary artery disease patients is limited. OBJECTIVE: To identify the predictive factors, incidence, and prognosis of tachyarrhythmia and bradya…		1	2
rayyan-364711646	Study into the reversal of septic shock with landiolol (beta blockade): STRESS-L Study protocol for a randomised trial.	2021	BMJ open	2044-6055 (Electronic)	Lall R and Mistry D and Skilton E and Boota N and Regan S and Bion J and Gates S and Gordon AC and Lord J and McAuley DF and Perkins G and Singer M and Young D and Whitehouse T	https://pubmed.ncbi.nlm.nih.gov/33593781/	INTRODUCTION: In 2013, a single-centre study reported the safe use of esmolol in patients with septic shock and tachycardia who required vasopressor therapy for more than 24 hours. Although not powered to detect a change in mortality, marked improvements were seen in survival (adjusted HR, 0.39; 95% CI, 0.26 to 0.59; p<0.001). Beta blockers are one of the most studied groups of drugs but their ef…							6
rayyan-364711648	Magnesium sulfate therapy after cardiac surgery: a before-and-after study comparing strategies involving bolus and continuous infusion.	2018	Critical care and resuscitation : journal of the Australasian Academy of Critical Care Medicine	1441-2772 (Print)	Osawa EA and Biesenbach P and Cutuli SL and Eastwood GM and Mårtensson J and Matalanis G and Fairley J and Bellomo R	https://pubmed.ncbi.nlm.nih.gov/30153783/	BACKGROUND: Magnesium therapy may reduce the risk of atrial fibrillation after cardiac surgery. However, studies are heterogeneous in relation to dosage and method of delivery and no studies have directly compared the biochemical effect of different delivery strategies. AIMS: We conducted a before-and-after study to compare the effects of two strategies of magnesium delivery after cardiac surgery…		1	2
rayyan-364711649	Oral disopyramide for the prevention of arrhythmias in patients with acute myocardial infarction admitted to open wards.	1977	Lancet (London, England)	0140-6736 (Print)	Zainal N and Carmichael DJ and Griffiths JW and Besterman EM and Kidner PH and Gillham AD and Summers GD	https://pubmed.ncbi.nlm.nih.gov/72237/	Patients with acute myocardial infarction admitted to open wards of three hospitals were given either oral disopyramide (100 mg four times daily) or matching placebo, prophylactically, for seven days. The drug was associated with a significant reduction in mortality (p = 0-0025) and in incidence of extension of infarction (p = 0-01), ventricular fibrillation (p = 0-05), and ventricular tachycardi…		1
rayyan-364711650	Landiolol in patients with septic shock resident in an intensive care unit (LANDI-SEP): study protocol for a randomized controlled trial.	2018	Trials	1745-6215 (Electronic)	Unger M and Morelli A and Singer M and Radermacher P and Rehberg S and Trimmel H and Joannidis M and Heinz G and Cerny V and Dostál P and Siebers C and Guarracino F and Pratesi F and Biancofiore G and Girardis M and Kadlecova P and Bouvet O and Zörer M and Grohmann-Izay B and Krejcy K and Klade C and Krumpl G	https://pubmed.ncbi.nlm.nih.gov/30454042/	BACKGROUND: In patients with septic shock, the presence of an elevated heart rate (HR) after fluid resuscitation marks a subgroup of patients with a particularly poor prognosis. Several studies have shown that HR control in this population is safe and can potentially improve outcomes. However, all were conducted in a single-center setting. The aim of this multicenter study is to demonstrate that …							6
rayyan-364711651	Arrhythmia in early post cardiac surgery in pediatrics: Siriraj experience.	2008	Journal of the Medical Association of Thailand = Chotmaihet thangphaet	0125-2208 (Print)	Chaiyarak K and Soongswang J and Durongpisitkul K and Laohaprasitiporn D and Chanthong P and Nana A and Sriyodcharti S and Subtaweesin T and Prakanrattana U	https://pubmed.ncbi.nlm.nih.gov/18556860/	OBJECTIVES: To determine the incidence, risk factors and outcome of early postoperative arrhythmias in pediatric patients with congenital heart disease. MATERIAL AND METHOD: A prospective study was conducted in every pediatric patient who consecutively underwent open-heart surgery at Siriraj Hospital from January 1st to December 31st, 2006. The collected data were demographic data, diagnosis, pre…		1	2
rayyan-364711652	Esmolol, the first ultra-short-acting intravenous beta blocker for use in critically ill patients.	1988	Heart & lung : the journal of critical care	0147-9563 (Print)	Blanski L and Lutz J and Laddu A	https://pubmed.ncbi.nlm.nih.gov/3276651/	Esmolol is the first intravenous, short-acting, titratable beta-blocker available for use in critical care and surgical settings. The predominant pharmacodynamic actions of the drug include a reduction in HR, BP, rate-pressure product, LVEF, and cardiac index. A desirable pharmacokinetic feature of esmolol is its esterase-induced rapid metabolic inactivation, which results in a return of all hemo…				3			6
rayyan-364711653	Perioperative maintenance of normothermia reduces the incidence of morbid cardiac events. A randomized clinical trial.	1997	JAMA	0098-7484 (Print)	Frank SM and Fleisher LA and Breslow MJ and Higgins MS and Olson KF and Kelly S and Beattie C	https://pubmed.ncbi.nlm.nih.gov/9087467/	OBJECTIVE: To assess the relationship between body temperature and cardiac morbidity during the perioperative period. DESIGN: Randomized controlled trial comparing routine thermal care (hypothermic group) to additional supplemental warming care (normothermic group). SETTING: Operating rooms and surgical intensive care unit at an academic medical center. SUBJECTS: Three hundred patients undergoing…		1
rayyan-364711654	Safe and effective protocol for discharge 3 days after cardiac surgery.	2021	Scientific reports	2045-2322 (Electronic)	Mejia OAV and Borgomoni GB and Lasta N and Okada MY and Gomes MSB and Foz MLNN and Bischoff HPG and Saruhashi T and Melro LMG and Sampaio MC and de Barros E Silva PGM and Garcia JCT and Furlan V	https://pubmed.ncbi.nlm.nih.gov/33903717/	The Enhanced Recovery After Surgery (ERAS) protocol affected traditional cardiac surgery processes and COVID-19 is expected to accelerate its scalability. The aim of this study was to assess the impact of an ERAS-based protocol on the length of hospital stay after cardiac surgery. From January 2019 to June 2020, 664 patients underwent consecutive cardiac surgery at a Latin American center. Here, …			2		4
rayyan-364711655	Impact of intravenous lidocaine on clinical outcomes of patients with ARDS during COVID-19 pandemia (LidoCovid): A structured summary of a study protocol for a randomised controlled trial.	2021	Trials	1745-6215 (Electronic)	Muller M and Lefebvre F and Harlay ML and Glady L and Becker G and Muller C and Aberkane O and Tawk M and Julians M and Romoli A and Hecketsweiler S and Schneider F and Pottecher J and Chamaraux-Tran TN	https://pubmed.ncbi.nlm.nih.gov/33573681/	OBJECTIVES: The main objective of this study is to evaluate the effect of intravenous lidocaine on gas exchange and inflammation in acute respiratory distress syndrome due or not to Covid-19 pneumonia. TRIAL DESIGN: This is a prospective monocentric, randomized, quadruple-blinded and placebo-controlled superiority trial. This phase 3 clinical study is based on two parallel groups received either …		1
rayyan-364711656	New perspectives on the role of magnesium in the pathophysiology of the cardiovascular system. I. Clinical aspects.	1985	Magnesium	0252-1156 (Print)	Altura BM and Altura BT	https://pubmed.ncbi.nlm.nih.gov/3914580/	Until relatively recently, it was generally believed that hypomagnesemia was a rare entity in clinical practice. It is clear, however, from newer studies that the overall incidence of hypomagnesemia in hospitalized patients can range from 7 to 52%. The greatest association of hypomagnesemia in hospitalized patients appears to be in hypokalemic states and in patients confined to intensive care uni…		1
rayyan-364711657	Temporal patterns of heart rate and selected arrhythmias for 48 hours after cardiac surgery.	1993	American journal of critical care : an official publication, American Association of Critical-Care Nurses	1062-3264 (Print)	Woods SL and Felver L and Hoeksel R	https://pubmed.ncbi.nlm.nih.gov/8220667/	OBJECTIVE: To describe the temporal patterns of heart rate and arrhythmias in the immediate postoperative period following cardiac surgery. Six postoperative cardiac surgical patients with a mean age of 48.3 years were studied. DESIGN: Descriptive longitudinal design. SETTING: Cardiac surgical ICU. METHODS: Heart rate and arrhythmias were recorded continuously for 48 hours from a cardiac monitor …	10.4037/ajcc1993.2.5.359	1	2
rayyan-364711658	Colorectal patients and cardiac arrhythmias detected on the surgical high dependency unit.	2001	Annals of the Royal College of Surgeons of England	0035-8843 (Print)	Batra GS and Molyneux J and Scott NA	https://pubmed.ncbi.nlm.nih.gov/11432135/	INTRODUCTION: Surgical high dependency unit (SHDU) care is becoming an integral feature of colorectal surgical practice. Routine ECG monitoring is a feature of surgical care in this setting. The aim of this study was to determine the incidence and outcome of cardiac arrhythmias detected in an SHDU population of colorectal patients. PATIENTS AND METHODS: 226 patients over a 12 month period were ad…		1	2
rayyan-364711659	Beta-blocker treatment in the critically ill: a systematic review and meta-analysis.	2022	Annals of medicine	1365-2060 0785-3890	Heliste, Maria and Pettilä, Ville and Berger, David and Jakob, Stephan M. and Wilkman, Erika		BACKGROUND: Critical illness may lead to activation of the sympathetic system. The sympathetic stimulation may be further increased by exogenous catecholamines, such as vasopressors and inotropes. Excessive adrenergic stress has been associated with organ dysfunction and higher mortality. β-Blockers may reduce the adrenergic burden, but they may also compromise perfusion to vital organs thus wors…	10.1080/07853890.2022.2098376			3
rayyan-364711660	The role of beta-blockers in septic patients.	2015	Minerva anestesiologica	1827-1596 (Electronic)	Hamzaoui O and Teboul JL	https://pubmed.ncbi.nlm.nih.gov/24941896/	β-blockers are widely used to treat cardiovascular diseases and in the peri-operative period in selected patients. The main benefit in terms of morbidity and/or mortality of their use is believed to be linked to specific effects on myocardial oxygen supply/demand balance, to anti-arrhythmic effects and anti-inflammatory effects. Use of β-blockers in severe sepsis is still under debate and if any,…				3			6
rayyan-364711661	Association between β-blocker use and mortality in critically ill patients: a nested cohort study.	2018	BMC pharmacology & toxicology	2050-6511 (Electronic)	Al Harbi SA and Al Sulaiman KA and Tamim H and Al-Dorzi HM and Sadat M and Arabi Y	https://pubmed.ncbi.nlm.nih.gov/29769112/	BACKGROUND: β-blockers have several indications in critically ill patients and are commonly used. The aim of this study is to examine the relationship between the use of β-blockers in critically ill patients and mortality. METHODS: This was a nested cohort study in which all medical-surgical ICU patients (N = 523) enrolled in a randomized clinical trial of intensive insulin therapy (ISRCTN0741377…				3
rayyan-364711662	Hemodynamic and anti-inflammatory effects of early esmolol use in hyperkinetic septic shock: a pilot study.	2021	Critical care (London, England)	1466-609X (Electronic)	Levy B and Fritz C and Piona C and Duarte K and Morelli A and Guerci P and Kimmoun A and Girerd N	https://pubmed.ncbi.nlm.nih.gov/33413583/	BACKGROUND: Several studies have shown that heart rate control with selective beta-1 blockers in septic shock is safe. In these trials, esmolol was administered 24 h after onset of septic shock in patients who remained tachycardic. While an earlier use of beta-blockers might be beneficial, such use remains challenging due to the difficulty in distinguishing between compensatory and non-compensato…				3
rayyan-364711663	[Effects of β-blockers in patients with septic shock: a meta analysis].	2016	Zhonghua yi xue za zhi	0376-2491 (Print)	Yu YW and Sun TW and Wan YD and Liu ZQ and Kan QC	https://pubmed.ncbi.nlm.nih.gov/26902201/	OBJECTIVE: To evaluate the effect of β-blockers in patients with septic shock. METHODS: PubMed, EMBASE, Cochrane central registration of controlled trials, CNKI and Wanfang Data were searched to identify relevant studies from inception to October 2015.Statistical analysis was performed using STATA 12.0.The random effects model was used due to wide clinical variability across the trials. RESULTS: …							6
rayyan-364711664	Prognosis of β-adrenergic blockade therapy on septic shock and sepsis: A systematic review and meta-analysis of randomized controlled studies.	2020	Cytokine	1096-0023 (Electronic)	Li J and Sun W and Guo Y and Ren Y and Li Y and Yang Z	https://pubmed.ncbi.nlm.nih.gov/31756644/	PURPOSE: β-adrenoceptor antagonist (β-blocker) may have potential in the treatment of septic shock and sepsis. However, the relevant research findings are still controversial. METHODS: We conducted a systematic review and meta-analysis to explore the efficacy of β-blocker in patients with septic shock and sepsis. The primary sources of the reviewed studies through August 2018, with restriction on…							6
rayyan-364711665	[Effects of long-term oral administration of β-blocker on septic myocardial injury and prognosis].	2021	Zhonghua wei zhong bing ji jiu yi xue	2095-4352 (Print)	Yang C and Yu D and Chang C and Zhu G and Yuan Y and Lai Z and Meng J and Li H	https://pubmed.ncbi.nlm.nih.gov/34955132/	OBJECTIVE: To investigate the effect of long-term oral administration of β-blocker on septic myocardial injury and prognosis. METHODS: A retrospective study was conducted. Patients who were admitted to the emergency intensive care unit (EICU) and intensive care unit (ICU) of Tongde Hospital of Zhejiang Province from January 2015 to June 2020 were enrolled. A total of 289 patients who met the crit…				3			6
rayyan-364711667	[Esmolol improves clinical outcome and tissue oxygen metabolism in patients with septic shock through controlling heart rate].	2015	Zhonghua wei zhong bing ji jiu yi xue	2095-4352 (Print)	Xinqiang L and Weiping H and Miaoyun W and Wenxin Z and Wenqiang J and Shenglong C and Juhao Z and Hongki Z	https://pubmed.ncbi.nlm.nih.gov/26955704/	OBJECTIVE: To investigate whether esmolol could improve clinical outcome and tissue oxygen metabolism by controlling heart rate (HR) in patients with septic shock. METHODS: A single-center double-blinded randomized controlled trial was conducted. The patients suffering from septic shock received 6-hour early goal directed herapy (EGDT) with pulmonary artery wedge pressure ≥ 12 mmHg (1 mmHg = 0.13…							6
rayyan-364711668	The Effect of Esmolol on Tissue Perfusion and Clinical Prognosis of Patients with Severe Sepsis: A Prospective Cohort Study.	2016	BioMed research international	2314-6141 (Electronic)	Shang X and Wang K and Xu J and Gong S and Ye Y and Chen K and Lian F and Chen W and Yu R	https://pubmed.ncbi.nlm.nih.gov/27652257/	Purpose. This study was aimed at investigating the effect of esmolol on tissue perfusion and the clinical prognosis of patients with severe sepsis. Materials and Methods. One hundred fifty-one patients with severe sepsis were selected and divided into the esmolol group (n = 75) or the control group (n = 76), who received conventional antiseptic shock treatment. The esmolol group received a contin…							6
rayyan-364711669	Vasopressor therapy in critically ill patients with shock.	2019	Intensive care medicine	1432-1238 (Electronic)	Russell, James A.	https://pubmed.ncbi.nlm.nih.gov/31646370/	BACKGROUND: Vasopressors are administered to critically ill patients with vasodilatory shock not responsive to volume resuscitation, and less often in cardiogenic shock, and hypovolemic shock. OBJECTIVES: The objectives are to review safety and efficacy of vasopressors, pathophysiology, agents that decrease vasopressor dose, predictive biomarkers, β1-blockers, and directions for research. METHODS…	10.1007/s00134-019-05801-z			3			6
rayyan-364711670	Effect of Ultrashort-Acting β-Blockers on Mortality in Patients With Sepsis With Persistent Tachycardia Despite Initial Resuscitation: A Systematic Review and Meta-analysis of Randomized Controlled Trials.	2021	Chest	1931-3543 (Electronic)	Hasegawa, Daisuke and Sato, Ryota and Prasitlumkum, Narut and Nishida, Kazuki and Takahashi, Kunihiko and Yatabe, Tomoaki and Nishida, Osamu	https://pubmed.ncbi.nlm.nih.gov/33434497/	BACKGROUND: Historically, β-blockers have been considered to be relatively contraindicated for septic shock because they may cause cardiac suppression. On the other hand, there is an increasing interest in the use of β-blockers for treating patients with sepsis with persistent tachycardia despite initial resuscitation. RESEARCH QUESTION: Do ultrashort-acting β-blockers such as esmolol and landiol…	10.1016/j.chest.2021.01.009			3			6
rayyan-364711671	Management of arrhythmia in sepsis and septic shock.	2017	Anaesthesiology intensive therapy	1731-2531 (Electronic)	Balik, Martin and Matousek, Vojtech and Maly, Michal and Brozek, Tomas	https://pubmed.ncbi.nlm.nih.gov/29151002/	The occurrence of supraventricular arrhythmias is associated with an unfavourable prognosis in septic shock. Available trials are difficult to apply in sepsis and septic shock patients due to included cohorts, control groups and because "one size does not fit all". The priorities in the critically ill are maintenance of the sinus rhythm and diastolic ventricular filling. The rate control modality…	10.5603/AIT.a2017.0061						6
rayyan-364711672	Esmolol to Treat the Hemodynamic Effects of Septic Shock: A Randomized Controlled Trial.	2022	Shock (Augusta, Ga.)	1540-0514 (Electronic)	Cocchi, Michael N. and Dargin, James and Chase, Maureen and Patel, Parth V. and Grossestreuer, Anne and Balaji, Lakshman and Liu, Xiaowen and Moskowitz, Ari and Berg, Katherine and Donnino, Michael W.	https://pubmed.ncbi.nlm.nih.gov/35066509/	INTRODUCTION: Septic shock is often characterized by tachycardia and a hyperdynamic hemodynamic profile. Use of the beta antagonist esmolol has been proposed as a therapy to lower heart rate, thereby improving diastolic filling time and improving cardiac output, resulting in a reduction in vasopressor support. METHODS: We conducted a two-center, open-label, randomized, Phase II trial comparing es…	10.1097/SHK.0000000000001905						6
rayyan-364711673	β-Blockers, Tachycardia, and Survival Following Sepsis: An Observational Cohort Study.	2021	Clinical infectious diseases : an official publication of the Infectious Diseases Society of America	1537-6591 (Electronic)	Guz, Dmitri and Buchritz, Shira and Guz, Alina and Ikan, Alon and Babich, Tania and Daitch, Vered and Gafter-Gvili, Anat and Leibovici, Leonard and Avni, Tomer	https://pubmed.ncbi.nlm.nih.gov/33460429/	BACKGROUND: Sepsis is associated with excessive release of catecholamines, which causes tachycardia and is correlated with poor clinical outcome. β-Blockers (BBs) may blunt this effect on heart rate (HR). The objective of this study is to assess whether long-term BB therapy is associated with better clinical outcomes in patients with sepsis admitted to internal medicine wards. METHODS: We perform…	10.1093/cid/ciab034			3			6
rayyan-364711674	Beta-block the septic heart.	2010	Critical care medicine	1530-0293 (Electronic)	Rudiger, Alain	http://journals.lww.com/00003246-201010001-00016	OBJECTIVES: Cardiac depression is a well-described manifestation of the sepsis syndrome. An important underlying mechanism is the attenuation of the adrenergic response at the cardiomyocyte level. By reducing their cell-specific function (contractility), the cardiomyocytes reduce their energy expenditure. Consequently, the cardiac myocytes survive in a hibernation-like state as long as intracellu…	10.1097/CCM.0b013e3181f204ca			3			6
rayyan-364711675	Benefits of Beta-Blockade in Sepsis and Septic Shock: A Systematic Review.	2019	Clinical drug investigation	1179-1918 (Electronic)	Lee, Young R. and Seth, Michael Sadanand and Soney, Dylan and Dai, Hanyu	https://pubmed.ncbi.nlm.nih.gov/30848423/	BACKGROUND: Sepsis and septic shock are inflammatory disorders associated with high rates of mortality. Patients with sepsis and septic shock frequently become tachycardic as a result of the utilization of vasopressor therapy and cardiac overcompensation owing to hypotension, predisposing patients to an increased risk of atrial fibrillation. Previously, it was thought that beta-blocker therapy in…	10.1007/s40261-019-00762-z			3			6
rayyan-364711676	The influence of esmolol on septic shock and sepsis: A meta-analysis of randomized controlled studies.	2018	The American journal of emergency medicine	1532-8171 (Electronic)	Liu, Ping and Wu, Qi and Tang, Yu and Zhou, Zhiguo and Feng, Malong	https://pubmed.ncbi.nlm.nih.gov/29269160/	BACKGROUND: Esmolol may have some potential in treating septic shock and sepsis. However, the results remain controversial. We conduct a systematic review and meta-analysis to explore the efficacy of esmolol in patients with septic shock and sepsis. METHODS: PubMed, EMbase, Web of science, EBSCO, and Cochrane library databases are systematically searched. Randomized controlled trials (RCTs) asses…	10.1016/j.ajem.2017.11.013			3			6
rayyan-364711677	Initiation or maintenance of beta-blocker therapy in patients hospitalized for acute heart failure.	2016	International journal of clinical pharmacy	2210-7711 (Electronic)	Passos, Luiz Carlos and Oliveira, Márcio Galvão and Duraes, Andre Rodrigues and Trindade, Thiago Moreira and Barbosa, Andréa Cristina Costa	https://pubmed.ncbi.nlm.nih.gov/27138843/	Background Beta-blockers have been recommended for patients with heart failure and reduced ejection fraction for their long-term benefits. However, the tolerance to betablockers in patients hospitalized with acute heart failure should be evaluated. Objective To estimate the proportion of patients hospitalized with acute heart failure who can tolerate these agents in clinical practice and compare …	10.1007/s11096-016-0265-x			3
rayyan-364711678	Metabolism modulators in sepsis: propranolol.	2007	Critical care medicine	0090-3493 (Print)	Norbury, William B. and Jeschke, Marc G. and Herndon, David N.	http://journals.lww.com/00003246-200709001-00030	Sepsis is accompanied by an enormous increase in catecholamine expression, leading to metabolism of lipids and glucose, changes in cardiovascular output, immunomodulatory effects, and changes in protein metabolism, all of which push the body into a catabolic state. Deleterious beta-adrenoceptor controlled responses to stress and sepsis are well documented; therefore, it would seem appropriate to …	10.1097/01.CCM.0000278599.30298.80			3			6
rayyan-364711679	Evaluating the Therapeutic Efficacy and Safety of Landiolol Hydrochloride for Management of Arrhythmia in Critical Settings: Review of the Literature.	2020	Vascular health and risk management	1178-2048 (Electronic)	Matsuishi, Yujiro and Mathis, Bryan J. and Shimojo, Nobutake and Kawano, Satoru and Inoue, Yoshiaki	https://pubmed.ncbi.nlm.nih.gov/32308404/	BACKGROUND: Landiolol hydrochloride, a highly cardio-selective beta-1 blocker with an ultra-short-acting half-life of 4 minutes, was originally approved by Japan for treatment of intraoperative tachyarrhythmias. This review aims to provide an integrated overview of the current state of knowledge of landiolol hydrochloride in the management of arrhythmia in critical settings. METHODS: We searched …	10.2147/VHRM.S210561			3
rayyan-364711680	Long-Term β-Blocker Therapy Decreases Blood Lactate Concentration in Severely Septic Patients.	2015	Critical care medicine	1530-0293 (Electronic)	Contenti, Julie and Occelli, Céline and Corraze, Hervé and Lemoël, Fabien and Levraut, Jacques	https://pubmed.ncbi.nlm.nih.gov/26427590/	OBJECTIVES: Measurement of blood lactate concentration in the early management of sepsis is an important step in severity assessment. High blood lactate levels in the early phase of sepsis have classically been thought to be related to tissue hypoxia, but other factors could intervene. We hypothesized that the activation of glycolysis through β-adrenergic stimulation by endogenous catecholamines …	10.1097/CCM.0000000000001308						6
rayyan-364711681	Comparative Effectiveness of Heart Rate Control Medications for the Treatment of Sepsis-Associated Atrial Fibrillation.	2021	Chest	1931-3543 (Electronic)	Bosch, Nicholas A. and Rucci, Justin M. and Massaro, Joseph M. and Winter, Michael R. and Quinn, Emily K. and Chon, Ki H. and McManus, David D. and Walkey, Allan J.	https://pubmed.ncbi.nlm.nih.gov/33619010/	BACKGROUND: Atrial fibrillation (AF) with rapid ventricular response frequently complicates the management of critically ill patients with sepsis and may necessitate the initiation of medication to avoid hemodynamic compromise. However, the optimal medication to achieve rate control for AF with rapid ventricular response in sepsis is unclear. RESEARCH QUESTION: What is the comparative effectivene…	10.1016/j.chest.2020.10.049						6
rayyan-364711682	Hemodynamic and metabolic effects of selective beta1 adrenergic blockade during sepsis.	2006	Surgery	0039-6060 (Print)	Gore, Dennis C. and Wolfe, Robert R.	https://pubmed.ncbi.nlm.nih.gov/16701103/	BACKGROUND: Selective beta adrenergic antagonists are commonly used to reduce myocardial demise in patients at risk for cardiac-related death. The purpose of this study was to examine the hemodynamic and metabolic effects of cardiac selective beta adrenergic blockade in patients. METHODS: Muscle protein kinetics were quantified using isotopic tracer methodology in 6 moderately septic, mechanicall…	10.1016/j.surg.2005.10.010			3			6
rayyan-364711683	Heart rate reduction with esmolol is associated with improved arterial elastance in patients with septic shock: a prospective observational study.	2016	Intensive care medicine	1432-1238 (Electronic)	Morelli, A. and Singer, M. and Ranieri, V. M. and D'Egidio, A. and Mascia, L. and Orecchioni, A. and Piscioneri, F. and Guarracino, F. and Greco, E. and Peruzzi, M. and Biondi-Zoccai, G. and Frati, G. and Romano, S. M.	https://pubmed.ncbi.nlm.nih.gov/27101380/	PURPOSE: Ventricular-arterial (V-A) decoupling decreases myocardial efficiency and is exacerbated by tachycardia that increases static arterial elastance (Ea). We thus investigated the effects of heart rate (HR) reduction on Ea in septic shock patients using the beta-blocker esmolol. We hypothesized that esmolol improves Ea by positively affecting the tone of arterial vessels and their responsive…	10.1007/s00134-016-4351-2			3			6
rayyan-364711684	[Autonomic dysfunction and beta-adrenergic blockers in multiple organ dysfunction syndrome].	2008	Deutsche medizinische Wochenschrift (1946)	1439-4413 (Electronic)	Hennen, R. and Friedrich, I. and Hoyer, D. and Nuding, S. and Rauchhaus, M. and Schulze, M. and Schlisske, S. and Schwesig, R. and Schlitt, A. and Buerke, M. and Müller-Werdan, U. and Werdan, K. and Schmidt, H.	http://www.thieme-connect.de/DOI/DOI?10.1055/s-0028-1100944	BACKGROUND AND OBJECTIVE: The multiple organ dysfunction syndrome (MODS), a failure of two or more organ systems, is the endstage of initial trigger events in diseases such as acute coronary syndrome or sepsis. The mortality is high (40 - 60 %). The present study aimed to detect whether beta-adrenergic blockers (BAB) which may affect sympathetic-parasympathetic balance have a positive influence o…	10.1055/s-0028-1100944			3			6
rayyan-364711685	Evaluation of efficacy and safety of esmolol in treating patients with septic shock: A protocol for systematic review and meta-analysis.	2022	Medicine	1536-5964 (Electronic)	Hou, Bin and Cai, Ke and Li, Yue and Hu, Chunfang and Pu, Xuehua	https://journals.lww.com/10.1097/MD.0000000000029124	BACKGROUND: In septic shock cases, tachycardia and a hyperdynamic hemodynamic profile are characteristics of the condition. It has been reported that using beta antagonist esmolol constitutes a form of treatment to reduce heart rate to improve diastolic filling time and elevate cardiac output, which reduces vasopressor support. Still, there are controversial results. Therefore, in this study, the…	10.1097/MD.0000000000029124			3			6
rayyan-364711686	Effect of heart rate control with esmolol on hemodynamic and clinical outcomes in patients with septic shock: a randomized clinical trial.	2013	JAMA	1538-3598 (Electronic)	Morelli, Andrea and Ertmer, Christian and Westphal, Martin and Rehberg, Sebastian and Kampmeier, Tim and Ligges, Sandra and Orecchioni, Alessandra and D'Egidio, Annalia and D'Ippoliti, Fiorella and Raffone, Cristina and Venditti, Mario and Guarracino, Fabio and Girardis, Massimo and Tritapepe, Luigi and Pietropaoli, Paolo and Mebazaa, Alexander and Singer, Mervyn	https://pubmed.ncbi.nlm.nih.gov/24108526/	IMPORTANCE: β-Blocker therapy may control heart rate and attenuate the deleterious effects of β-adrenergic receptor stimulation in septic shock. However, β-Blockers are not traditionally used for this condition and may worsen cardiovascular decompensation related through negative inotropic and hypotensive effects. OBJECTIVE: To investigate the effect of the short-acting β-blocker esmolol in patie…	10.1001/jama.2013.278477			3			6
rayyan-364711687	The effects of beta blockade and clonidine on persistent injury-associated anemia.	2018	The Journal of surgical research	1095-8673 0022-4804	Loftus, Tyler J. and Rosenthal, Martin D. and Croft, Chasen A. and Smith, R. Stephen and Moore, Frederick A. and Brakenridge, Scott C. and Efron, Philip A. and Mohr, Alicia M.		BACKGROUND: Nonselective beta blockade (BB) and clonidine may abrogate catecholamine-mediated persistent injury-associated anemia. We hypothesized that critically ill trauma patients who received BB or clonidine would have favorable hemoglobin (Hb) trends when adjusting for operative blood loss (OBL), phlebotomy blood loss (PBL), and red blood cell (RBC) transfusion volumes, and that the effect w…	10.1016/j.jss.2018.06.001			3
rayyan-364711688	Ultra-Short-Acting β-Blockers (Esmolol and Landiolol) in the Perioperative Period and in Critically Ill Patients.	2018	Journal of cardiothoracic and vascular anesthesia	1532-8422 (Electronic)	Poveda-Jaramillo, Ricardo and Monaco, Fabrizio and Zangrillo, Alberto and Landoni, Giovanni	https://pubmed.ncbi.nlm.nih.gov/29398384/	β-Blockers are useful drugs in several clinical cardiologic scenarios. Their use in the perioperative period and in critically ill patients is increasing, but their effect on clinically relevant outcomes remains controversial. Long-acting β-blockers can have detrimental effects that are difficult to be counteracted in these settings. The authors describe the possible clinical uses of ultra-short-…	10.1053/j.jvca.2017.11.039			3
rayyan-364711689	Beta-blocker use in severe sepsis and septic shock: a systematic review.	2015	Current medical research and opinion	1473-4877 (Electronic)	Sanfilippo, Filippo and Santonocito, Cristina and Morelli, Andrea and Foex, Pierre	https://pubmed.ncbi.nlm.nih.gov/26121122/	OBJECTIVE: Recent growing evidence suggests that beta-blocker treatment could improve cardiovascular dynamics and possibly the outcome of patients admitted to intensive care with severe sepsis or septic shock. DESIGN: Systematic review. DATA SOURCES: MEDLINE and EMBASE healthcare databases. REVIEW METHODS: To investigate this topic, we conducted a systematic review of the above databases up to 31…	10.1185/03007995.2015.1062357						6
rayyan-364711690	Beta-adrenergic antagonists: indications and potential immunomodulatory side effects in the critically ill.	2009	Current medicinal chemistry	0929-8673	Oberbeck, Reiner and Kobbe, Philipp		Pharmacologic blockade of beta-adrenergic receptors is a frequent therapeutic intervention in critically ill patients. Today's strategies predominantly include the treatment of cardiovascular diseases like hypertension and cardiac arrhythmias. Furthermore, beta-adrenergic antagonists are routinely used to prevent the catecholamine-induced hypermetabolism in critically ill patients suffering from …	10.2174/092986709787581770			3
rayyan-364711691	Beta-blockers' effect on Levels of Lactate in patients with suspected sepsis - The BeLLa study.	2020	The American journal of emergency medicine	1532-8171 (Electronic)	Chan, Jonathan Zhao Wang and Tan, Jung Hiong and Lather, Kanwar Sudhir and Ng, Alexander Jet Yue and Ong, Zhengxuan and Zou, Xiangyu and Chua, Mui Teng and Kuan, Win Sen	https://pubmed.ncbi.nlm.nih.gov/31902697/	OBJECTIVE: In the assessment and management of septic patients in the emergency department (ED), serum lactate is often measured to stratify severity to guide decision making. Increased adrenergic drive has been postulated as a contributory factor for hyperlactatemia in sepsis. We aim to prospectively evaluate the effect of chronic beta-blocker use on serum lactate levels in sepsis at initial pre…	10.1016/j.ajem.2019.12.046						6
rayyan-364711692	Efficacy and Safety of Esmolol in Treatment of Patients with Septic Shock.	2016	Chinese medical journal	2542-5641 (Electronic)	Du, Wei and Wang, Xiao-Ting and Long, Yun and Liu, Da-Wei	https://pubmed.ncbi.nlm.nih.gov/27411452/	BACKGROUND: Previous studies have suggested that β1-receptor blockers benefit septic shock patients. This study aimed to determine whether β1-receptor blockers benefit tissue perfusion in sepsis and to identify parameters to reduce the risk of this drug in sepsis. METHODS: Consecutive septic shock patients were recruited from the Intensive Care Unit of Peking Union Medical College Hospital within…	10.4103/0366-6999.185856						6
rayyan-364711693	Y-site Physical Compatibility of Beta-blocker Infusions with Intensive Care Unit Admixtures.	2016	International journal of pharmaceutical compounding	1092-4221	Foushee, Jaime A. and Meredith, Pmichaele and Fox, Laura M. and Grace, EdwardE		Parenteral beta-blocker therapy via continuous infusion has shown promising results for improved outcomes for patients with septic shock. As patients with septic shock may require multiple intravenous medications, compatibility is necessary to co-infuse these medications through a y-site connector. The purpose of this study was to examine the physical compatibility of select intravenous drugs use…				3
rayyan-364711694	Esmolol. A review of its therapeutic efficacy and pharmacokinetic characteristics.	1995	Clinical pharmacokinetics	0312-5963	Wiest, D.		Esmolol is an ultra short-acting intravenous cardioselective beta-antagonist. It has an extremely short elimination half-life (mean: 9 minutes; range: 4 to 16 minutes) and a total body clearance [285 ml/min/kg (17.1 L/h/kg)] approaching 3 times cardiac output and 14 times hepatic blood flow. The alpha-distribution half-life is approximately 2 minutes. When esmolol is administered as a bolus follo…	10.2165/00003088-199528030-00002			3
rayyan-364711695	[Effect of esmolol on hemodynamics and clinical outcomes in patients with septic shock].	2017	Zhonghua wei zhong bing ji jiu yi xue	2095-4352	Wang, Shupeng and Li, Min and Duan, Jun and Yi, Li and Huang, Xu and Chen, Desheng and Li, Gang		OBJECTIVE: To evaluate the effect of heart rate control with esmolol on hemodynamics, inflammatory cytokines and clinical outcomes in patients with septic shock. METHODS: A prospective randomized controlled trial was conducted. The patients with septic shock admitted to Department of Critical Care Medicine of China-Japan Friendship Hospital from August 2014 to October 2016 were enrolled. After 24…	10.3760/cma.j.issn.2095-4352.2017.05.002						6
rayyan-364711696	Continuing chronic beta-blockade in the acute phase of severe sepsis and septic shock is associated with decreased mortality rates up to 90 days.	2017	British journal of anaesthesia	1471-6771 (Electronic)	Fuchs, C. and Wauschkuhn, S. and Scheer, C. and Vollmer, M. and Meissner, K. and Kuhn, S.-O. and Hahnenkamp, K. and Morelli, A. and Gründling, M. and Rehberg, S.	https://pubmed.ncbi.nlm.nih.gov/29121280/	BACKGROUND: There is growing evidence that beta-blockade may reduce mortality in selected patients with sepsis. However, it is unclear if a pre-existing, chronic oral beta-blocker therapy should be continued or discontinued during the acute phase of severe sepsis and septic shock. METHODS: The present secondary analysis of a prospective observational single centre trial compared patient and treat…	10.1093/bja/aex231						6
rayyan-364711697	Systematic review of β blocker, aspirin, and statin in critically ill patients: importance of severity of illness and cardiac troponin.	2017	Journal of investigative medicine : the official publication of the American Federation for Clinical Research	1708-8267 1081-5589	Rothenberg, Florence G. and Clay, Michael B. and Jamali, Hina and Vandivier-Pletsch, Robin H.		Non-cardiac critically ill patients with type II myocardial infarction (MI) have a high risk of mortality. There are no evidence-based interventions to mitigate this risk. We systematically reviewed the literature regarding the use of medications known to reduce mortality in patients with cardiac troponin (cTn) elevation due to type I MI (β blockers, statin, and aspirin) in studies of critically …	10.1136/jim-2016-000374			3
rayyan-364711698	Stability of labetalol hydrochloride with selected critical care drugs during simulated Y-site injection.	1994	American journal of hospital pharmacy	0002-9289	Hassan, E. and Leslie, J. and Martir-Herrero, M. L.		The compatibility and stability of labetalol hydrochloride in combination with various critical care drugs was evaluated. Labetalol hydrochloride 1.0 mg/mL was combined in 5% dextrose injection with equal volumes of each of the following drugs: dobutamine 2.5 mg/mL (as the hydrochloride salt), dopamine hydrochloride 1.6 mg/mL, morphine sulfate 0.5 mg/mL, nitroglycerin 0.2 mg/mL, and ranitidine 0.…				3
rayyan-364711699	Refractory ventricular fibrillation treated with esmolol.	2016	Resuscitation	1873-1570 0300-9572	Lee, Young Hwan and Lee, Kui Ja and Min, Yong Hun and Ahn, Hee Cheol and Sohn, You Dong and Lee, Won Woong and Oh, Young Taeck and Cho, Gyu Chong and Seo, Jeong Yeol and Shin, Dong Hyuk and Park, Sang O. and Park, Seung Min		AIMS: This study aimed to evaluate the effects of esmolol treatment for patients with refractory ventricular fibrillation (RVF) in out-of-hospital cardiac arrest (OHCA). METHODS: This single-centre retrospective pre-post study evaluated patients who were treated between January 2012 and December 2015. Some patients had received esmolol (loading dose: 500μg/kg, infusion: 0-100μg/kg/min) for RVF (≥…	10.1016/j.resuscitation.2016.07.243			3
rayyan-364711700	Hemodynamic response to β-blockers in severe sepsis and septic shock: A review of current literature.	2019	Journal of critical care	1557-8615 (Electronic)	van Loon, Lex M. and van der Hoeven, Johannes G. and Lemson, Joris	https://pubmed.ncbi.nlm.nih.gov/30540967/	The administration of β-blockers in patients with sepsis is a trending topic in intensive care medicine since the landmark study by Morelli and colleagues, showing a striking decrease in 28-day mortality compared to standard care. While the available evidence suggests that the use of β-blockers in septic shock is safe, the effects on hemodynamics are controversial. In this paper, we review the ef…	10.1016/j.jcrc.2018.12.003						6
rayyan-364711701	Previous prescription of β-blockers is associated with reduced mortality among patients hospitalized in intensive care units for sepsis.	2012	Critical care medicine	1530-0293 (Electronic)	Macchia, Alejandro and Romero, Marilena and Comignani, Pablo Dino and Mariani, Javier and D'Ettorre, Antonio and Prini, Nadia and Santopinto, Mariano and Tognoni, Gianni	https://pubmed.ncbi.nlm.nih.gov/22824934/	OBJECTIVES: Results from basic science and narrative reviews suggest a potential role of β-blockers in patients with sepsis. Although the hypothesis is physiologically appealing, it could be seen as clinically counterintuitive. We sought to assess whether patients previously prescribed chronic β-blocker therapy had a different mortality rate than those who did not receive treatment. SETTING: Reco…	10.1097/CCM.0b013e31825b9509			3			6
rayyan-364711702	Microvascular effects of heart rate control with esmolol in patients with septic shock: a pilot study.	2013	Critical care medicine	1530-0293 (Electronic)	Morelli, Andrea and Donati, Abele and Ertmer, Christian and Rehberg, Sebastian and Kampmeier, Tim and Orecchioni, Alessandra and D'Egidio, Annalia and Cecchini, Valeria and Landoni, Giovanni and Pietropaoli, Paolo and Westphal, Martin and Venditti, Mario and Mebazaa, Alexandre and Singer, Mervyn	https://pubmed.ncbi.nlm.nih.gov/23873274/	OBJECTIVE: β-blocker therapy may control heart rate and attenuate the deleterious effects of β-stimulating catecholamines in septic shock. However, their negative chronotropy and inotropy may potentially lead to an inappropriately low cardiac output, with a subsequent compromise of microvascular blood flow. The purpose of the present pilot study was to investigate the effects of reducing heart ra…	10.1097/CCM.0b013e31828a678d						6
rayyan-364711703	Combination therapy with milrinone and esmolol for heart protection in patients with severe sepsis: a prospective, randomized trial.	2015	Clinical drug investigation	1179-1918 (Electronic)	Wang, Zenggeng and Wu, Qinghua and Nie, Xiangbi and Guo, Jinghua and Yang, Chunli	https://pubmed.ncbi.nlm.nih.gov/26387030/	BACKGROUND AND OBJECTIVE: As a β-adrenoceptor antagonist (β-blocker), esmolol can reduce cardiac output and the phosphodiesterase III inhibitor milrinone has been shown to improve heart contractility in patients with septic shock. This study was performed to assess the effects of esmolol combined with milrinone in patients with severe sepsis. METHODS: This prospective randomized study was conduct…	10.1007/s40261-015-0325-3						6
rayyan-364711704	[New anti-arrhythmia agents].	1992	Zeitschrift fur Kardiologie	0300-5860	Honerjäger, P. and Schmidt, G.		Use of class-I antiarrhythmic agents (encainide, flecainide or moricizine) to suppress asymptomatic ventricular premature depolarizations does not decrease, but rather increases mortality from cardiac events after myocardial infarction. These patients should not be treated with antiarrhythmic drugs until improved survival is shown in a controlled clinical trial. In other clinical conditions such …		1		3
rayyan-364711705	[Effects of the β-blockers on cardiac protection and hemodynamics in patients with septic shock: a prospective study].	2014	Zhonghua wei zhong bing ji jiu yi xue	2095-4352 (Print)	Yang, Shengqiang and Liu, Zhen and Yang, Wenbao and Zhang, Guizhen and Hou, Baojun and Liu, Jihua and Shi, Qibiao	https://pubmed.ncbi.nlm.nih.gov/25315942/	OBJECTIVE: To investigate the effects of β-blockers on cardiac protection and hemodynamic in patients with septic shock. METHODS: A prospective randomized controlled trial was conducted. Forty-one patients with septic shock in accordance with early goal directed treatment and met the target within 6 hours, and admitted to intensive care unit (ICU) of Affiliated Huxi Hospital of Jining Medical Col…	10.3760/cma.j.issn.2095-4352.2014.10.007						6
rayyan-364711706	Effect of beta blockers on sepsis outcome.	2009	Medical science monitor : international medical journal of experimental and clinical research	1643-3750 1234-1010	Gutierrez, Jose and Hossam, Amin and Lazarezcu, Roxana and Kay, El and Rundek, Tatjana		BACKGROUND: The aim of this study was to investigate weather beta blockers are associated with an increased mortality in sepsis. MATERIAL/METHODS: Data on 83 patients with sepsis treated in ICU were analyzed from the retrospective chart review. The association between treatment with Beta blockers and mortality was analyzed by logistic regression in univariate model and after adjusting for the APA…							6
rayyan-364711707	β-blockers in critically ill patients: from physiology to clinical evidence.	2015	Critical care (London, England)	1466-609X 1364-8535	Coppola, Silvia and Froio, Sara and Chiumello, Davide		This article is one of ten reviews selected from the Annual Update in Intensive Care and Emergency Medicine 2015 and co-published as a series in Critical Care. Other articles in the series can be found online at http://ccforum.com/series/annualupdate2015. Further information about the Annual Update in Intensive Care and Emergency Medicine is available from http://www.springer.com/series/8901.	10.1186/s13054-015-0803-2			3
rayyan-364711708	Atrial Fibrillation in the ICU.	2018	Chest	1931-3543 (Electronic)	Bosch, Nicholas A. and Cimini, Jonathan and Walkey, Allan J.	https://pubmed.ncbi.nlm.nih.gov/29627355/	Atrial fibrillation (AF) is the most common arrhythmia encountered in the ICU. Preexisting AF is highly prevalent among older patients with chronic conditions who are at risk for critical illness, whereas new-onset AF can be triggered by accelerated atrial remodeling and arrhythmogenic triggers encountered during critical illness. The acute loss of atrial systole and onset of rapid ventricular ra…	10.1016/j.chest.2018.03.040				4
rayyan-364711709	Postoperative atrial fibrillation: mechanisms, manifestations and management.	2019	Nature reviews. Cardiology	1759-5010 (Electronic)	Dobrev, Dobromir and Aguilar, Martin and Heijman, Jordi and Guichard, Jean-Baptiste and Nattel, Stanley	https://pubmed.ncbi.nlm.nih.gov/30792496/	Postoperative atrial fibrillation (POAF) complicates 20-40% of cardiac surgical procedures and 10-20% of non-cardiac thoracic operations. Typical features include onset at 2-4 days postoperatively, episodes that are often fleeting and a self-limited time course. Associated adverse consequences of POAF include haemodynamic instability, increased risk of stroke, lengthened hospital and intensive ca…	10.1038/s41569-019-0166-5				4
rayyan-364711710	Treatment strategies for new onset atrial fibrillation in patients treated on an intensive care unit: a systematic scoping review.	2021	Critical care (London, England)	1466-609X 1364-8535	Drikite, Laura and Bedford, Jonathan P. and O'Bryan, Liam and Petrinic, Tatjana and Rajappan, Kim and Doidge, James and Harrison, David A. and Rowan, Kathryn M. and Mouncey, Paul R. and Young, Duncan and Watkinson, Peter J. and Corbett, Mark		BACKGROUND: New-onset atrial fibrillation (NOAF) in patients treated on an intensive care unit (ICU) is common and associated with significant morbidity and mortality. We undertook a systematic scoping review to summarise comparative evidence to inform NOAF management for patients admitted to ICU. METHODS: We searched MEDLINE, EMBASE, CINAHL, Web of Science, OpenGrey, Cochrane Database of Systema…	10.1186/s13054-021-03684-5				4
rayyan-364711711	Efficacy and safety of landiolol, an ultra-short-acting β1-selective antagonist, for treatment of sepsis-related tachyarrhythmia (J-Land 3S): a multicentre, open-label, randomised controlled trial.	2020	The Lancet. Respiratory medicine	2213-2619 (Electronic)	Kakihana, Yasuyuki and Nishida, Osamu and Taniguchi, Takumi and Okajima, Masaki and Morimatsu, Hiroshi and Ogura, Hiroshi and Yamada, Yoshitsugu and Nagano, Tetsuji and Morishima, Eiichiro and Matsuda, Naoyuki	https://pubmed.ncbi.nlm.nih.gov/32243865/	BACKGROUND: Tachycardia and atrial fibrillation frequently occur in patients being treated for sepsis or septic shock and have a poor prognosis. Treatments for tachyarrhythmias are often ineffective or contraindicated in this setting. We aimed to investigate the efficacy and safety of landiolol, an ultra-short-acting β-blocker, for treating sepsis-related tachyarrhythmias. METHODS: We did a multi…	10.1016/S2213-2600(20)30037-0			3
rayyan-364711712	Landiolol: A Review in Tachyarrhythmias.	2018	Drugs	1179-1950 (Electronic)	Syed, Yahiya Y.	https://pubmed.ncbi.nlm.nih.gov/29470800/	Intravenous landiolol [Rapibloc(®) (EU)], an ultra short-acting highly cardioselective β(1)-blocker, is approved in the EU for the rapid short-term control of tachyarrhythmias in the perioperative and intensive care settings. It has long been used in Japan to treat perioperative tachyarrhythmias. The efficacy of landiolol has been demonstrated in a large number of randomized controlled clinical t…	10.1007/s40265-018-0883-9			3
rayyan-364711713	Atrial arrhythmia related outcomes in critically ill COVID-19 patients.	2021	Pacing and clinical electrophysiology : PACE	1540-8159 (Electronic)	Colon, Chad M. and Barrios, James G. and Chiles, Joe W. and Brown, Todd M. and Pogwizd, Steven M. and McElwee, Samuel K. and Gandotra, Sheetal and Russell, Derek W. and McElderry, H. Tom and Maddox, William R.	https://pubmed.ncbi.nlm.nih.gov/33738812/	RATIONALE: Coronavirus disease 2019 (COVID-19) is associated with many clinical manifestations including respiratory failure and cardiovascular compromise. OBJECTIVES: We examine outcomes in critically ill individuals with COVID-19 who develop atrial tachyarrhythmias. METHODS: We collected data from electrocardiograms and the electronic medical record of COVID-19 positive (COVID(+) ) and negative…	10.1111/pace.14221				4
rayyan-364711714	Optimizing atrial fibrillation management: from ICU and beyond.	2015	Chest	1931-3543 (Electronic)	Walkey, Allan J. and Hogarth, D. Kyle and Lip, Gregory Y. H.	https://pubmed.ncbi.nlm.nih.gov/25951122/	Atrial fibrillation (AF) that newly occurs during critical illness presents challenges for both short- and long-term management. During critical illness, patients with new-onset AF are clinically evaluated for hemodynamic instability owing to the arrhythmia as well as for potentially reversible arrhythmia triggers. Hemodynamically significant AF that persists during critical illness may be treate…	10.1378/chest.15-0358				4
rayyan-364711715	New-onset atrial fibrillation incidence and associated outcomes in the medical intensive care unit.	2021	Pacing and clinical electrophysiology : PACE	1540-8159 (Electronic)	Brunetti, Ryan and Zitelny, Edan and Newman, Noah and Bundy, Richa and Singleton, Matthew J. and Dowell, Jonathan and Dharod, Ajay and Bhave, Prashant D.	https://pubmed.ncbi.nlm.nih.gov/34173671/	BACKGROUND: In patients with critical medical illness, data regarding new-onset atrial fibrillation (NOAF) is relatively sparse. This study examines the incidence, associated risk factors, and associated outcomes of NOAF in patients in the medical intensive care unit (MICU). METHODS: This single-center retrospective observational cohort study included 2234 patients with MICU stays in 2018. An aut…	10.1111/pace.14301				4
rayyan-364711716	Pharmacotherapy of atrial fibrillation in COVID-19 patients.	2021	Cardiology journal	1898-018X (Electronic)	Tomaszuk-Kazberuk, Anna and Koziński, Marek and Domienik-Karłowicz, Justyna and Jaguszewski, Miłosz and Darocha, Szymon and Wybraniec, Maciej and Dobrowolski, Piotr and Kupczyńska, Karolina and Michalski, Błażej and Wańha, Wojciech and Kapłon-Cieślicka, Agnieszka	https://pubmed.ncbi.nlm.nih.gov/34382204/	The coronavirus pandemic disease 2019 (COVID-19) has changed the face of contemporary medicine. However, each and every medical practitioner must be aware of potential early and late complications of COVID-19, its impact on chronic diseases - especially ones as common as atrial fibrillation (AF) - and the possible interactions between patients' chronic medications and pharmacotherapy of COVID-19.…	10.5603/CJ.a2021.0088				4
rayyan-364711717	[Treatment of atrial fibrillation in intensive care units and emergency departments].	2015	Medizinische Klinik, Intensivmedizin und Notfallmedizin	2193-6226 2193-6218	Arrigo, M. and Bettex, D. and Rudiger, A.		BACKGROUND: Atrial fibrillation is the most common arrhythmia in patients hospitalized in intensive care units and emergency departments and is associated with an increased morbidity and mortality. In critically ill patients, atrial fibrillation can cause hemodynamic instability and cardiogenic shock. The mechanisms and the management of atrial fibrillation are significantly different in critical…	10.1007/s00063-015-0006-2				4
rayyan-364711718	Association of Pain With Atrial Fibrillation and Delirium After Cardiac Surgery: A DECADE Sub-Study.	2021	Journal of cardiothoracic and vascular anesthesia	1532-8422 (Electronic)	Ince, Ilker and Chiu, Andrew and Sagir, Afrin and Chahar, Praveen and Lin, Jia and Douglas, Aaron and Adi, Ahmad and Fang, Jonathan and Mao, Guangmei and Turan, Alparslan	https://pubmed.ncbi.nlm.nih.gov/34148803/	OBJECTIVE: The authors aimed to evaluate the effects of postoperative pain on the incidence of atrial fibrillation and delirium in patients having surgery with cardiopulmonary bypass (CPB). DESIGN: Post hoc analysis of the (An investigator-initiated, multicentre, double-blind trial (ClinicalTrials NCT02004613) (DECADE)), a randomized, placebo-controlled trial. SETTING: Tertiary, academic hospital…	10.1053/j.jvca.2021.05.013					5
rayyan-364711719	Atrial Fibrillation Detection During Sepsis: Study on MIMIC III ICU Data.	2020	IEEE journal of biomedical and health informatics	2168-2208 (Electronic)	Bashar, Syed Khairul and Hossain, Md Billal and Ding, Eric and Walkey, Allan J. and McManus, David D. and Chon, Ki H.	https://pubmed.ncbi.nlm.nih.gov/32750900/	Sepsis is defined by life-threatening organ dysfunction during infection and is one of the leading causes of critical illness. During sepsis, there is high risk that new-onset of atrial fibrillation (AF) can occur, which is associated with significant morbidity and mortality. As a result, computer aided automated and reliable detection of new-onset AF during sepsis is crucial, especially for the …	10.1109/JBHI.2020.2995139			3
rayyan-364711720	Determinants of atrial fibrillation after cardiac surgery.	2021	Reviews in cardiovascular medicine	1530-6550 (Print)	Qureshi, Mashal and Ahmed, Ammaarah and Massie, Victoria and Marshall, Ellenor and Harky, Amer	https://pubmed.ncbi.nlm.nih.gov/34258901/	Post-operative Atrial fibrillation (POAF) is a common complication post cardiac surgery. It can result in detrimental short- and long-term outcomes due to the increased risk of stroke, cardiac arrest and congestive heart failure in addition to prolonged intensive care and total hospital stay raising the overall healthcare cost. Accurately identifying predictors and biomarkers for POAF ensures tha…	10.31083/j.rcm2202040				4
rayyan-364711721	New-onset, postoperative tachyarrhythmias in critically ill surgical patients.	2018	Burns : journal of the International Society for Burn Injuries	1879-1409 (Electronic)	Bernal, Eileen and Wolf, Steven and Cripps, Michael	https://pubmed.ncbi.nlm.nih.gov/28784341/	Tachyarrhythmias in critically ill surgical patients can have varying effects, from minimal consequence to lifetime sequelae. Atrial fibrillation can be common in the post-operative period, often a result of fluctuations in volume status and electrolyte derangements. While there is extensive literature regarding the critically ill medical or cardiac patient, there is less focusing on the critical…	10.1016/j.burns.2017.06.012				4
rayyan-364711722	Perioperative Risk Factors Predisposing to Atrial Fibrillation After CABG Surgery.	2021	The heart surgery forum	1522-6662 (Electronic)	Omar, Alaa and Elshihy, Ehab M. and Singer, Mahmoud and Zarif, David and Dawoud, Omar	https://pubmed.ncbi.nlm.nih.gov/33973515/	OBJECTIVES: To detect perioperative risk factors for atrial fibrillation (AF) after coronary artery bypass graft (CABG) and to assess the impact of AF on outcome and postoperative complications. METHODS: We undertook a prospective observational study of 1000 consecutive patients who underwent isolated CABG in Cairo University hospitals and other centers from March 2019 to November 2020. Patients …	10.1532/hsf.3759				4
rayyan-364711723	Clinical and Genetic Contributors to New-Onset Atrial Fibrillation in Critically Ill Adults.	2020	Critical care medicine	1530-0293 (Electronic)	Kerchberger, V. Eric and Huang, Yi and Koyama, Tatsuki and Shoemaker, M. Benjamin and Darbar, Dawood and Bastarache, Julie A. and Ware, Lorraine B. and Shaver, Ciara M.	https://pubmed.ncbi.nlm.nih.gov/31599812/	OBJECTIVES: New-onset atrial fibrillation during critical illness is an independent risk factor for mortality. The ability to identify patients at high risk for new-onset atrial fibrillation is limited. We hypothesized that genetic susceptibility contributes to risk of new-onset atrial fibrillation in the ICU. DESIGN: Retrospective sub-study of a prospective observational cohort study. SETTING: M…	10.1097/CCM.0000000000004034				4
rayyan-364711724	Safety and efficacy of ibutilide in cardioversion of atrial flutter and fibrillation.	2011	Journal of the American Board of Family Medicine : JABFM	1558-7118 (Electronic)	Nair, Madhuri and George, Lekha K. and Koshy, Santhosh K. G.	https://pubmed.ncbi.nlm.nih.gov/21209348/	This article reviews the safety and efficacy of ibutilide for use in patients with atrial fibrillation and flutter. Ibutilide, a class III antiarrhythmic agent, is primarily used for conversion of atrial flutter and fibrillation and is a good alternative to electrical cardioversion. Ibutilide has a conversion rate of up to 75% to 80% in recent-onset atrial fibrillation and flutter; the conversion…	10.3122/jabfm.2011.01.080096	1	2
rayyan-364711725	Atrial Flutter and Fibrillation Following Lung Transplantation: Incidence, Associations and a Suggested Therapeutic Algorithm.	2020	Heart, lung & circulation	1444-2892 (Electronic)	Barnes, Hayley and Gurry, Greta and McGiffin, David and Westall, Glen and Levin, Kovi and Paraskeva, Miranda and Whitford, Helen and Williams, Trevor and Snell, Greg	https://pubmed.ncbi.nlm.nih.gov/31786113/	BACKGROUND: Atrial arrhythmias are relatively common following lung transplantation and confer considerable perioperative risk, specifically haemodynamic instability, pulmonary congestion, dyspnoea, and can mask other post-transplant complications such as infection or acute rejection. However, for most patients, arrhythmias are limited to the short-term perioperative period. METHODS: We present a…	10.1016/j.hlc.2019.10.011				4
rayyan-364711726	Predicting tachycardia as a surrogate for instability in the intensive care unit.	2019	Journal of clinical monitoring and computing	1573-2614 (Electronic)	Yoon, Joo Heung and Mu, Lidan and Chen, Lujie and Dubrawski, Artur and Hravnak, Marilyn and Pinsky, Michael R. and Clermont, Gilles	https://pubmed.ncbi.nlm.nih.gov/30767136/	Tachycardia is a strong though non-specific marker of cardiovascular stress that proceeds hemodynamic instability. We designed a predictive model of tachycardia using multi-granular intensive care unit (ICU) data by creating a risk score and dynamic trajectory. A subset of clinical and numerical signals were extracted from the Multiparameter Intelligent Monitoring in Intensive Care II database. A…	10.1007/s10877-019-00277-0		2		4
rayyan-364711727	A Systematic Review of Anticoagulation Strategies for Patients with Atrial Fibrillation in Critical Care.	2021	Thrombosis and haemostasis	2567-689X (Electronic)	Nelson, Alexandra Jayne and Johnston, Brian W. and Waite, Alicia Achiaa Charlotte and Lemma, Gedeon and Welters, Ingeborg Dorothea	https://pubmed.ncbi.nlm.nih.gov/33831963/	BACKGROUND: Atrial fibrillation (AF) is the most common cardiac arrhythmia in critically ill patients. There is a paucity of data assessing the impact of anticoagulation strategies on clinical outcomes for general critical care patients with AF. Our aim was to assess the existing literature to evaluate the effectiveness of anticoagulation strategies used in critical care for AF. METHODS: A system…	10.1055/a-1477-3760				4
rayyan-364711728	Atrial fibrillation detected initially during acute medical illness: A systematic review.	2019	European heart journal. Acute cardiovascular care	2048-8734 (Electronic)	McIntyre, William F. and Um, Kevin J. and Cheung, Christopher C. and Belley-Côté, Emilie P. and Dingwall, Orvie and Devereaux, Philip J. and Wong, Jorge A. and Conen, David and Whitlock, Richard P. and Connolly, Stuart J. and Seifer, Colette M. and Healey, Jeff S.	https://pubmed.ncbi.nlm.nih.gov/30403364/	OBJECTIVE: There is uncertainty about the incidence of and prognosis associated with atrial fibrillation that is documented for the first time in the setting of an acute stressor, such as surgery or medical illness. Our objective was to perform a systematic review of the incidence and long-term recurrence rates for atrial fibrillation occurring transiently with stress in the setting of acute medi…	10.1177/2048872618799748				4
rayyan-364711729	New-onset atrial fibrillation and clinical outcome in non-cardiac intensive care unit patients.	2018	Australian critical care : official journal of the Confederation of Australian Critical Care Nurses	1036-7314 (Print)	Makrygiannis, Stamatis S. and Rizikou, Despina and Patsourakos, Nikolaos G. and Lampakis, Manolis and Margariti, Anastasia and Ampartzidou, Olga S. and Sakellaridis, Konstantinos and Tselioti, Paraskevi and Pipilis, Athanasios and Prekates, Athanasios A.	https://pubmed.ncbi.nlm.nih.gov/28851605/	BACKGROUND: Data regarding new onset atrial fibrillation (nAF) in general, non-cardiac, intensive care unit (ICU) patients are limited. However, it has been suggested that nAF is associated with worse clinical outcome in these patients. OBJECTIVE: The purpose of the present work was to study the prognostic impact of nAF, in this setting. METHODS: We prospectively studied all patients admitted to …	10.1016/j.aucc.2017.08.002				4
rayyan-364711730	Head and neck surgery is a risk factor for atrial fibrillation: incidence and outcomes.	2020	International journal of oral and maxillofacial surgery	1399-0020 (Electronic)	Weyh, A. M. and Esmail, K. and Yekikian, M. and Catanzaro, J. N. and Bunnell, A. M. and Elayi, C. S. and Fernandes, R. P.	https://pubmed.ncbi.nlm.nih.gov/32475709/	Atrial fibrillation (AF) is the most common postoperative arrhythmia and can cause increased length of stay, costs, morbidity, and mortality. Little information exists about postoperative AF after major head and neck surgery, but it is thought to occur more frequently than after surgery at other extra-thoracic sites. A retrospective cohort study was implemented, including patients who had undergo…	10.1016/j.ijom.2020.04.014				4
rayyan-364711731	Are Serum Potassium and Magnesium Levels Associated with Atrial Fibrillation After Cardiac Surgery?	2020	Journal of cardiothoracic and vascular anesthesia	1532-8422 (Electronic)	Howitt, Samuel H. and Grant, Stuart W. and Campbell, Niall G. and Malagon, Ignacio and McCollum, Charles	https://pubmed.ncbi.nlm.nih.gov/31948890/	OBJECTIVES: Potassium and magnesium are frequently administered after cardiac surgery to reduce the risk of atrial fibrillation (AF). The evidence for this practice is unclear. This study was designed to evaluate the relationship between serum potassium and magnesium levels and AF after cardiac surgery. DESIGN: Observational cohort study. SETTING: A cardiac intensive care unit in the United Kingd…	10.1053/j.jvca.2019.10.045					5
rayyan-364711732	Prevalence, Outcomes, and Risk Factors of New-Onset Atrial Fibrillation in Critically Ill Patients.	2020	International heart journal	1349-3299 (Electronic)	Wu, Zesheng and Fang, Jinyan and Wang, Yi and Chen, Fanghui	https://pubmed.ncbi.nlm.nih.gov/32350206/	The purpose of this article is to systematically evaluate the prevalence, outcomes, and risk factors of new-onset atrial fibrillation (AF) in critically ill patients.Medline, Embase, Science Citation Index, Wanfang, CNKI, and Wiley Online Library were thoroughly searched to identify relevant studies. Studies were assessed for methodological quality using the Grading of Recommendations Assessment,…	10.1536/ihj.19-511				4
rayyan-364711733	Risk of incident atrial fibrillation after a prior critical illness: A retrospective cohort study.	2019	European journal of internal medicine	1879-0828 (Electronic)	Hu, Wei-Syun and Lin, Cheng-Li	https://pubmed.ncbi.nlm.nih.gov/30243509/	OBJECTIVE: This investigation aimed at assessing the issue of incident atrial fibrillation (AF) associated with acute critical illness. METHODS: The study came from Taiwan and used that nation's Longitudinal Health Insurance Database 2000. Using propensity score matching, multivariable adjustment and competing risk methods, the correlations between the new-onset AF and critical illness (septicemi…	10.1016/j.ejim.2018.09.001				4
rayyan-364711734	Risk of thromboembolism in patients developing critical illness-associated atrial fibrillation.	2018	Clinical medicine (London, England)	1473-4893 (Electronic)	Clayton, Benjamin and Ball, Susan and Read, James and Waddy, Sam	https://pubmed.ncbi.nlm.nih.gov/30072549/	Although common, the long-term significance of -developing atrial fibrillation (AF) during a period of critical illness is unclear. We undertook a retrospective cohort analysis to -assess the rate of thromboembolism (TE) in patients -developing atrial fibrillation de novo during admission to our intensive care unit. In total, 1,955 patients were followed up (-maximum follow-up 1,276 days) for the…	10.7861/clinmedicine.18-4-282				4
rayyan-364711735	Postoperative atrial fibrillation following cardiac surgery: a persistent complication.	2017	European journal of cardio-thoracic surgery : official journal of the European Association for Cardio-thoracic Surgery	1873-734X (Electronic)	Greenberg, Jason W. and Lancaster, Timothy S. and Schuessler, Richard B. and Melby, Spencer J.	https://pubmed.ncbi.nlm.nih.gov/28369234/	Postoperative atrial fibrillation (POAF) is a common, expensive and potentially morbid complication following cardiac surgery. POAF occurs in around 35% of cardiac surgery cases and has a peak incidence on postoperative day 2. Patients who develop POAF incur on average $10 000-$20 000 in additional hospital treatment costs, 12-24 h of prolonged ICU time, and an additional 2 to 5 days in the hospi…	10.1093/ejcts/ezx039				4
rayyan-364711736	Can dexmedetomidine reduce atrial fibrillation after cardiac surgery? A systematic review and meta-analysis.	2018	Drug design, development and therapy	1177-8881 (Electronic)	Zhu, Zhipeng and Zhou, Hongmei and Ni, Yunjian and Wu, Cheng and Zhang, Caijun and Ling, Xiaoyan	https://pubmed.ncbi.nlm.nih.gov/29559768/	PURPOSE: Cardiac surgery patients always present with atrial fibrillation (AF) after admission to the intensive care unit, leading to high mortality and lengthy hospitalization. Dexmedetomidine (DEX) is a popular medication used for sedation in the intensive care unit; however, whether it can reduce AF needs to be analyzed. MATERIALS AND METHODS: Three primary databases, Medline, Embase (Ovid SP)…	10.2147/DDDT.S153834				4
rayyan-364711737	[Atrial fibrillation in the ICU. Distinct entity--special treatment?].	2013	Medizinische Klinik, Intensivmedizin und Notfallmedizin	2193-6226 (Electronic)	Heinz, G.	https://pubmed.ncbi.nlm.nih.gov/23974648/	Atrial fibrillation (AF) is the single most frequent arrhythmia in the intensive care unit, occurring among 44-61 % of all patients with arrhythmias in the intensive care unit. The success rate of electrical cardioversion (DC-CV) early after surgery is as low as 10-35 % in postoperative AF but 6 weeks after discharge 90 % are in sinus rhythm (SR). Several guidelines recommend rate control in thes…	10.1007/s00063-012-0141-y				4
rayyan-364711738	Atrial Fibrillation as a Predictor of Mortality in High Risk COVID-19 Patients: A Multicentre Study of 171 Patients.	2021	Heart, lung & circulation	1444-2892 (Electronic)	Ip, Randy J. and Ali, Abbas and Baloch, Zulfiqar Qutrio and Al-Abcha, Abdullah and Jacob, Chris and Arnautovic, Jelena and Boumegouas, Manel and Do, Steven and Meka, Krishna and Wilcox, Matthew and Ip, John	https://pubmed.ncbi.nlm.nih.gov/33781697/	PURPOSE: Certain patient demographics and biomarkers have been suggested to predict survival in patients infected with COVID-19. However, predictors of outcome in patients who are critically ill are unclear. MATERIALS AND METHODS: We performed a multicentre analysis of 171 consecutive patients with confirmed COVID-19 who were admitted to the intensive care unit (ICU) between 1 March 2020 and 30 A…	10.1016/j.hlc.2021.02.010				4
rayyan-364711739	Hospital outcomes associated with new-onset atrial fibrillation during ICU admission: A multicentre competing risks analysis.	2020	Journal of critical care	1557-8615 (Electronic)	Bedford, Jonathan P. and Gerry, Stephen and Hatch, Robert A. and Rechner, Ian and Young, J. Duncan and Watkinson, Peter J.	https://pubmed.ncbi.nlm.nih.gov/32763777/	PURPOSE: New onset atrial fibrillation (NOAF) in critically ill patients has been associated with increased short-term mortality. Analyses that do not take into account the time-varying nature of NOAF can underestimate its association with hospital outcomes. We investigated the prognostic association of NOAF with hospital outcomes using competing risks methods. MATERIALS AND METHODS: We undertook…	10.1016/j.jcrc.2020.07.009				4
rayyan-364711740	Dexmedetomidine Reduces Atrial Fibrillation After Adult Cardiac Surgery: A Meta-Analysis of Randomized Controlled Trials.	2020	American journal of cardiovascular drugs : drugs, devices, and other interventions	1179-187X (Electronic)	Liu, Yang and Zhang, Lei and Wang, Suozhu and Lu, Feiping and Zhen, Jie and Chen, Wei	https://pubmed.ncbi.nlm.nih.gov/31724106/	BACKGROUND: Dexmedetomidine has been shown to have antiarrhythmic effects by exhibiting sympatholytic properties and activating the vagus nerve in preclinical studies. Results from clinical trials of dexmedetomidine on atrial fibrillation (AF) following adult cardiac surgery are controversial. MATERIALS AND METHODS: We searched EMBASE, PubMed and Cochrane CENTRAL databases for randomized controll…	10.1007/s40256-019-00380-2				4
rayyan-364711741	Atrial Fibrillation and Mortality in Critically Ill Patients: A Retrospective Study.	2015	American journal of critical care : an official publication, American Association of Critical-Care Nurses	1937-710X (Electronic)	Gupta, Sachin and Tiruvoipati, Ravindranath and Green, Cameron	https://pubmed.ncbi.nlm.nih.gov/26134334/	BACKGROUND: Although atrial fibrillation is common in critically ill patients, no large studies on its impact on patient mortality in general intensive care units have been done. OBJECTIVE: To evaluate the association between atrial fibrillation and hospital mortality in critically ill patients. METHODS: In a retrospective cohort study, critically ill patients who had atrial fibrillation during a…	10.4037/ajcc2015319				4
rayyan-364711742	New-onset atrial fibrillation in patients with acute kidney injury on continuous renal replacement therapy.	2021	Journal of critical care	1557-8615 (Electronic)	Shawwa, Khaled and Kompotiatis, Panagiotis and Bobart, Shane A. and Mara, Kristin C. and Wiley, Brandon M. and Jentzer, Jacob C. and Kashani, Kianoush B.	https://pubmed.ncbi.nlm.nih.gov/33383309/	PURPOSE: The mortality of critically ill patients with acute kidney injury (AKI) who require continuous renal replacement therapy (CRRT) remains high. We assessed the incidence and predictors of new-onset atrial fibrillation (NOAF) in this population and its impact on outcomes. MATERIALS AND METHODS: This is a retrospective cohort study of adult intensive care units (ICU) patients who had AKI and…	10.1016/j.jcrc.2020.12.010				4
rayyan-364711743	Treatment of new-onset atrial fibrillation in noncardiac intensive care unit patients: a systematic review of randomized controlled trials.	2008	Critical care medicine	1530-0293 0090-3493	Kanji, Salmaan and Stewart, Robert and Fergusson, Dean A. and McIntyre, Lauralyn and Turgeon, Alexis F. and Hébert, Paul C.		OBJECTIVE: Atrial fibrillation is a common problem associated with morbidity and mortality in critically ill patients; however, evidence-based treatment recommendations are lacking. The objective of this systematic review was to evaluate the efficacy of pharmacologic rhythm control of new-onset atrial fibrillation in noncardiac, critically ill adults. DATA SOURCE: Citations identified from an ele…	10.1097/CCM.0b013e3181709e43				4
rayyan-364711744	New-Onset Atrial Fibrillation in the Critically Ill.	2017	Critical care medicine	1530-0293 (Electronic)	Moss, Travis J. and Calland, James Forrest and Enfield, Kyle B. and Gomez-Manjarres, Diana C. and Ruminski, Caroline and DiMarco, John P. and Lake, Douglas E. and Moorman, J. Randall	https://pubmed.ncbi.nlm.nih.gov/28296811/	OBJECTIVE: To determine the association of new-onset atrial fibrillation with outcomes, including ICU length of stay and survival. DESIGN: Retrospective cohort of ICU admissions. We found atrial fibrillation using automated detection (≥ 90 s in 30 min) and classed as new-onset if there was no prior diagnosis of atrial fibrillation. We identified determinants of new-onset atrial fibrillation and, …	10.1097/CCM.0000000000002325				4
rayyan-364711745	Long-Term Impact of Newly Diagnosed Atrial Fibrillation During Critical Care: A South Korean Nationwide Cohort Study.	2019	Chest	1931-3543 (Electronic)	Kim, Kyu and Yang, Pil-Sung and Jang, Eunsun and Yu, Hee Tae and Kim, Tae-Hoon and Uhm, Jae-Sun and Kim, Jong-Youn and Sung, Jung-Hoon and Pak, Hui-Nam and Lee, Moon-Hyoung and Lip, Gregory Y. H. and Joung, Boyoung	https://pubmed.ncbi.nlm.nih.gov/31051171/	BACKGROUND: The long-term risks of thromboembolism and mortality are unknown in patients who survived following atrial fibrillation (AF) newly diagnosed during critical care. METHODS: Using the Korean National Health Insurance Service database, we identified 30,869 adults who survived for > 6 months following AF newly diagnosed during critical care (ICU-AF), 269,751 control subjects with non-ICU …	10.1016/j.chest.2019.04.011				4
rayyan-364711746	Canadian Cardiovascular Society atrial fibrillation guidelines 2010: prevention and treatment of atrial fibrillation following cardiac surgery.	2011	The Canadian journal of cardiology	1916-7075 (Electronic)	Mitchell, L. Brent	https://pubmed.ncbi.nlm.nih.gov/21329866/	Postoperative atrial fibrillation and atrial flutter (POAF) are the most common complications of cardiac surgery that require intervention or prolong intensive care unit and total hospital stay. For some patients, these tachyarrhythmias have important consequences including patient discomfort/anxiety, hemodynamic deterioration, cognitive impairment, thromboembolic events including stroke, exposur…	10.1016/j.cjca.2010.11.005				4
rayyan-364711747	Treatment strategies for new-onset atrial fibrillation in critically ill patients: Protocol for a systematic review.	2020	Acta anaesthesiologica Scandinavica	1399-6576 (Electronic)	Wetterslev, Mik and Granholm, Anders and Haase, Nicolai and Hassager, Christian and Hylander Møller, Morten and Perner, Anders	https://pubmed.ncbi.nlm.nih.gov/32673400/	BACKGROUND: New-onset atrial fibrillation is frequent in critically ill patients and associated with poorer outcomes in these patients. Numerous interventions are used for the management of new-onset atrial fibrillation, but it is unknown if these interventions improve patient-important outcomes as compared with placebo or no active intervention in adult critically ill patients. METHODS/DESIGN: W…	10.1111/aas.13672				4
rayyan-364711748	New-onset atrial fibrillation in critically ill patients and its association with mortality: A report from the FROG-ICU study.	2018	International journal of cardiology	1874-1754 (Electronic)	Arrigo, Mattia and Ishihara, Shiro and Feliot, Elodie and Rudiger, Alain and Deye, Nicolas and Cariou, Alain and Guidet, Bertrand and Jaber, Samir and Leone, Marc and Resche-Rigon, Matthieu and Vieillard Baron, Antoine and Legrand, Matthieu and Gayat, Etienne and Mebazaa, Alexandre	https://pubmed.ncbi.nlm.nih.gov/29887481/	BACKGROUND: Atrial fibrillation (AFib) is associated with adverse outcome in critical illness, but whether this effect is independent from other risk factors remains uncertain. New-onset AFib during critical illness may be independently associated with increased in-hospital and long-term risk of death. METHODS: FROG-ICU was a prospective, observational, multi-centre cohort study designed to inves…	10.1016/j.ijcard.2018.03.051				4
rayyan-364711749	Incidence, Predictors, and Outcomes of New-Onset Atrial Fibrillation in Critically Ill Patients with Sepsis. A Cohort Study.	2017	American journal of respiratory and critical care medicine	1535-4970 (Electronic)	Klein Klouwenberg, Peter M. C. and Frencken, Jos F. and Kuipers, Sanne and Ong, David S. Y. and Peelen, Linda M. and van Vught, Lonneke A. and Schultz, Marcus J. and van der Poll, Tom and Bonten, Marc J. and Cremer, Olaf L.	https://pubmed.ncbi.nlm.nih.gov/27467907/	RATIONALE: Patients admitted to intensive care units with sepsis are prone to developing cardiac dysrhythmias, most commonly atrial fibrillation. OBJECTIVES: To determine the incidence, risk factors, and outcomes of atrial fibrillation in a cohort of critically ill patients with sepsis. METHODS: We assessed the association between atrial fibrillation and mortality using time-dependent competing r…	10.1164/rccm.201603-0618OC					5
rayyan-364711750	Management of Atrial Fibrillation with Rapid Ventricular Response in the Intensive Care Unit: A Secondary Analysis of Electronic Health Record Data.	2017	Shock (Augusta, Ga.)	1540-0514 (Electronic)	Moskowitz, Ari and Chen, Kenneth P. and Cooper, Avraham Z. and Chahin, Abdullah and Ghassemi, Mohammad M. and Celi, Leo Anthony	https://pubmed.ncbi.nlm.nih.gov/28328711/	PURPOSE: Atrial fibrillation with rapid ventricular response (RVR) is common during critical illness. In this study, we explore the comparative effectiveness of three commonly used drugs (metoprolol, diltiazem, and amiodarone) in the management of atrial fibrillation with RVR in the intensive care unit (ICU). METHODS: Data pertaining to the first ICU admission were extracted from the Medical Info…	10.1097/SHK.0000000000000869				4
rayyan-364711751	Arrhythmias in the intensive care patient.	2003	Current opinion in critical care	1070-5295	Trappe, Hans-Joachim and Brandts, Bodo and Weismueller, Peter		PURPOSE OF REVIEW: Atrial fibrillation, atrial flutter, AV-nodal reentry tachycardia with rapid ventricular response, atrial ectopic tachycardia, and preexcitation syndromes combined with atrial fibrillation or ventricular tachyarrhythmias are typical arrhythmias in intensive care patients. Most frequently, the diagnosis of the underlying arrhythmia is possible from the physical examination, the …	10.1097/00075198-200310000-00003		2		4
rayyan-364711752	[The application of landiolol in the cardiovascular and intensive care].	2022	Orvosi hetilap	1788-6120 0030-6002	Radics, Péter and Kiss, Boldizsár and Kovács, Enikő and Pilecky, Dávid and Ruzsa, Zoltán and Straub, Éva and Fejér, Csaba and Gellér, László and Merkely, Béla and Zima, Endre		Összefoglaló. A landiolol intravénásan alkalmazandó, kifejezetten cardioselectiv, gyors hatású és rövid felezési idejű béta-1-receptor-blokkoló, mely elsősorban negatív chronotrop és inotrop hatással bír, vérnyomáscsökkentő hatása elhanyagolható. Főleg hemodinamikailag instabil állapotú, supraventricularis ritmuszavarban szenvedő betegek kamrafrekvenciájának csökkentésére használható. Nagy esetsz…	10.1556/650.2022.32347			3
rayyan-364711753	Management of acute atrial fibrillation in the intensive care unit: An international survey.	2022	Acta anaesthesiologica Scandinavica	1399-6576 (Electronic)	Wetterslev, Mik and Møller, Morten Hylander and Granholm, Anders and Hassager, Christian and Haase, Nicolai and Aslam, Tayyba Naz and Shen, Jiawei and Young, Paul J. and Aneman, Anders and Hästbacka, Johanna and Siegemund, Martin and Cronhjort, Maria and Lindqvist, Elin and Myatra, Sheila N. and Kalvit, Kushal and Arabi, Yaseen M. and Szczeklik, Wojciech and Sigurdsson, Martin I. and Balik, Marti…	https://pubmed.ncbi.nlm.nih.gov/34870855/	BACKGROUND: Atrial fibrillation (AF) is common in intensive care unit (ICU) patients and is associated with poor outcomes. Different management strategies exist, but the evidence is limited and derived from non-ICU patients. This international survey of ICU doctors evaluated the preferred management of acute AF in ICU patients. METHOD: We conducted an international online survey of ICU doctors wi…	10.1111/aas.14007				4
rayyan-364711754	Hemodynamic profiles following digoxin use in patients with sepsis in the ICU.	2019	Journal of critical care	1557-8615 (Electronic)	Herasevich, Svetlana and Bennett, Courtney E. and Schwegman, Alex R. and Subat, Yosuf W. and Gajic, Ognjen and Jayaprakash, Namita	https://pubmed.ncbi.nlm.nih.gov/31476653/	PURPOSE: To explore the impact of digoxin on hemodynamic parameters in patients with sepsis and tachycardia admitted to the intensive care unit. MATERIALS AND METHODS: Retrospective review of adult patients admitted to the medical and mixed ICU at Mayo Clinic Rochester, Minnesota from March 2008 to February 2018, initiated on digoxin within 24 h of ICU stay. Hemodynamic parameters were reviewed b…	10.1016/j.jcrc.2019.08.026			3
rayyan-364711755	Clinical course after identification of new-onset atrial fibrillation in critically ill patients: The AFTER-ICU study.	2020	Journal of critical care	1557-8615 (Electronic)	Yoshida, Takuo and Uchino, Shigehiko and Sasabuchi, Yusuke	https://pubmed.ncbi.nlm.nih.gov/32674000/	PURPOSE: Epidemiological information is lacking after identification of new-onset atrial fibrillation (AF) in critically ill patients. This study aimed to describe the clinical course after the identification of new-onset AF. MATERIALS AND METHODS: This prospective cohort study enrolled adult patients with new-onset AF in 32 Japanese ICUs during 2017-2018. We collected data on patient comorbiditi…	10.1016/j.jcrc.2020.06.014				4
rayyan-364711756	Efficacy and Safety of Landiolol Compared to Amiodarone for the Management of Postoperative Atrial Fibrillation in Intensive Care Patients.	2016	Journal of cardiothoracic and vascular anesthesia	1532-8422 (Electronic)	Shibata, Sho C. and Uchiyama, Akinori and Ohta, Noriyuki and Fujino, Yuji	https://pubmed.ncbi.nlm.nih.gov/26703973/	OBJECTIVE: The authors assessed the efficacy and safety of landiolol, an ultra-short-acting beta-blocker, with those of amiodarone in the restoration of sinus rhythm for postoperative atrial fibrillation (POAF) in intensive care unit (ICU) patients. DESIGN: A retrospective data analysis. SETTING: Data were collected from patients admitted to the ICU in a single university hospital between 2012 an…	10.1053/j.jvca.2015.09.007			3
rayyan-364711757	Evaluation and management of the atrial fibrillation patient: a report from the Society of Cardiovascular Patient Care.	2013	Critical pathways in cardiology	1535-2811 (Electronic)	Steinberg, Benjamin A. and Beckley, Philip D. and Deering, Thomas F. and Clark, Carol L. and Amin, Alpesh N. and Bauer, Kenneth A. and Cryer, Byron and Mansour, Moussa and Scheiman, James M. and Zenati, Marco A. and Newby, L. Kristin and Peacock, W. Frank and Bhatt, Deepak L.	https://pubmed.ncbi.nlm.nih.gov/23892939/	Atrial fibrillation (AF) is the most common cardiac dysrhythmia, and its prevalence is growing. The care of patients with AF is complex and involves multiple specialties and venues of care. Guideline recommendations are available for AF therapy; however, their implementation can be challenging. The Society of Cardiovascular Patient Care has developed an accreditation program, formulated by an exp…	10.1097/HPC.0b013e31829834ed				4
rayyan-364711758	Acute management of atrial fibrillation and atrial flutter in the critical care unit: should it be ibutilide?	2000	Clinical cardiology	0160-9289 1932-8737	Varriale, P. and Sedighi, A.	https://pubmed.ncbi.nlm.nih.gov/10763074/	BACKGROUND: Ibutilide is currently indicated for the rapid conversion of atrial fibrillation (Afb) or atrial flutter (Afl) of recent onset but limited to patients who are hemodynamically stable and without symptomatic cardiovascular conditions. HYPOTHESIS: The study was undertaken to assess the efficacy and safety of ibutilide in patients with Afb or Afl associated with acute cardiovascular-medic…	10.1002/clc.4960230408				4
rayyan-364711759	Clinical role and efficacy of landiolol in the intensive care unit.	2008	Journal of anesthesia	0913-8668 (Print)	Yoshida, Yuko and Terajima, Katsuyuki and Sato, Chiyo and Akada, Shinji and Miyagi, Yasuo and Hongo, Takashi and Takeda, Shinhiro and Tanaka, Keiji and Sakamoto, Atsuhiro	https://pubmed.ncbi.nlm.nih.gov/18306018/	Beta-adrenergic receptor blockers have proved to be effective for the management of various cardiovascular diseases and the prevention of perioperative cardiac events and cerebrovascular accidents. Landiolol is a short-acting beta-blocker, with high beta 1-selectivity and a short duration of action. We thought landiolol was valuable and suitable for intensive care unit (ICU) patients, and conduct…	10.1007/s00540-007-0573-3			3
rayyan-364711760	Atrial fibrillation following aortic valve replacement: impact of perioperative use of intravenous β-blocker.	2017	General thoracic and cardiovascular surgery	1863-6713 (Electronic)	Yokota, Junki and Nishi, Hiroyuki and Sekiya, Naosumi and Yamada, Mitsutomo and Takahashi, Toshiki	https://pubmed.ncbi.nlm.nih.gov/28000150/	OBJECTIVES: Despite recent advances in perioperative management, postoperative atrial fibrillation/flutter (POAF) remains the most common complication after cardiac surgery. Therefore, it is important to determine related risk factors to establish effective management. However, most studies have focused on patients undergoing coronary artery bypass grafting and little is known about POAF in those…	10.1007/s11748-016-0738-9				4
rayyan-364711761	Hemodynamic response of restoring sinus rhythm in critically ill patients with atrial fibrillation.	2020	The American journal of emergency medicine	1532-8171 (Electronic)	Arrigo, Mattia and Mebazaa, Alexandre and Bettex, Dominique and Rudiger, Alain	https://pubmed.ncbi.nlm.nih.gov/32093960/	BACKGROUND: Electrical cardioversion (ECV) is the recommended treatment for atrial fibrillation (AFib) in critically ill patients, despite lacking data showing hemodynamic benefits of restoring sinus rhythm in this setting. The aim of this study was to assess the hemodynamic effect of successful ECV in a cohort of hemodynamically unstable critically ill patients. METHODS AND RESULTS: This study i…	10.1016/j.ajem.2020.02.027		2		4
rayyan-364711762	Continuous Magnesium Infusion to Prevent Atrial Fibrillation After Cardiac Surgery: A Sequential Matched Case-Controlled Pilot Study.	2020	Journal of cardiothoracic and vascular anesthesia	1532-8422 (Electronic)	Osawa, Eduardo A. and Cutuli, Salvatore L. and Cioccari, Luca and Bitker, Laurent and Peck, Leah and Young, Helen and Hessels, Lara and Yanase, Fumitaka and Fukushima, Julia T. and Hajjar, Ludhmila A. and Seevanayagam, Siven and Matalanis, George and Eastwood, Glenn M. and Bellomo, Rinaldo	https://pubmed.ncbi.nlm.nih.gov/32493662/	OBJECTIVE: The authors aimed to test whether a bolus of magnesium followed by continuous intravenous infusion might prevent the development of atrial fibrillation (AF) after cardiac surgery. DESIGN: Sequential, matched, case-controlled pilot study. SETTING: Tertiary university hospital. PARTICIPANTS: Matched cohort of 99 patients before and intervention cohort of 99 consecutive patients after the…	10.1053/j.jvca.2020.04.006					5
rayyan-364711763	Common supraventricular tachycardias: mechanisms and management.	2001	AACN clinical issues	1079-0713 (Print)	Gilbert, C. J.	https://pubmed.ncbi.nlm.nih.gov/11288320/	Supraventricular tachycardias (SVTs) are common. Reentry is the most common of the underlying mechanisms. The most frequently observed narrow QRS complex SVTs are atrioventricular nodal reentrant tachycardia and atrioventricular reentrant tachycardia using an accessory pathway. All reentrant tachycardias share certain characteristics that distinguish them from automatic or triggered tachycardias.…	10.1097/00044067-200102000-00011	1	2
rayyan-364711764	Switching therapy from intravenous beta blocker to bisoprolol transdermal patch for atrial fibrillation tachycardia.	2016	Journal of anesthesia	1438-8359 0913-8668	Nakamura, Kensuke and Inokuchi, Ryota and Hiruma, Takahiro and Tokunaga, Kurato and Doi, Kent and Nakajima, Susumu		Beta-blockers are important for severe-status patients with atrial fibrillation-related tachycardia. Beta 1-selective intravenous injection are routinely used, but long-term administration is difficult due to cost-performance- or management-related issues. A bisoprolol patch, a beta-blocker to be percutaneously absorbed, recently became commercially available in Japan. As it may facilitate effect…	10.1007/s00540-016-2199-9			3
rayyan-364711765	Predictors for sustained new-onset atrial fibrillation in critically ill patients: a retrospective observational study.	2018	Journal of anesthesia	1438-8359 (Electronic)	Yokota, Taisuke and Uchino, Shigehiko and Yoshida, Takuo and Fujii, Tomoko and Takinami, Masanori	https://pubmed.ncbi.nlm.nih.gov/30066166/	PURPOSE: Although new-onset atrial fibrillation (AF) is frequently observed in the intensive care unit (ICU), the incidence and predictors for sustained new-onset AF have not been investigated, except for cardiac surgery patients. We have evaluated potential predictors for sustained new-onset AF in a mixed ICU. METHODS: In this retrospective observational study, we screened non-cardiac surgery pa…	10.1007/s00540-018-2537-1				4
rayyan-364711766	Epidemiology of new-onset paroxysmal atrial fibrillation in the General Intensive Care Unit population and after discharge from ICU. A retrospective epidemiological study.	2015	Anaesthesiology intensive therapy	1731-2531 (Electronic)	Koyfman, Leonid and Brotfain, Evgeni and Kutz, Ruslan and Frenkel, Amit and Schwartz, Andrei and Boniel, Avi and Zlotnik, Alexander and Klein, Moti	https://pubmed.ncbi.nlm.nih.gov/26210522/	BACKGROUND: Evidence of various cardiac arrhythmias in septic patients has been demonstrated by multiple clinical reports and observations. Most cardiac arrhythmias in sepsis are new-onset and may be related to sepsis-induced myocardial dysfunction. We propose to investigate and analyze data of new-onset paroxysmal atrial fibrillation (AF) in a critically ill septic population. METHODS: This is a…	10.5603/AIT.a2015.0040					5
rayyan-364711767	Predictive value of red blood cell distribution width in critically ill patients with atrial fibrillation: a retrospective cohort study.	2021	Annals of palliative medicine	2224-5839 (Electronic)	Zeng, Hongfen and Tao, Tingting and Ma, Zetao and Wang, Min and Lu, Xue and Zhao, Yanbo and Shen, Zhida	https://pubmed.ncbi.nlm.nih.gov/33474961/	BACKGROUND: Atrial fibrillation (AF) is a leading cause of morbidity and mortality among elderly patients especially for patients in ICU. Previous studies revealed the impact of red blood cell distribution width (RDW) on predicting onset of AF. However, the prognostic value of RDW in critically ill patients with AF remains largely unknown. Thus, this study aims to explore the potential value on p…	10.21037/apm-20-1704					5
rayyan-364711768	Failure in short-term prediction of ventricular tachycardia and ventricular fibrillation from continuous electrocardiogram in intensive care unit patients.	2010	Journal of electrocardiology	1532-8430 (Electronic)	Sachdev, Molly and Fetics, Barry J. and Lai, Shenghan and Dalal, Darshan and Insel, Jerald and Berger, Ronald D.	https://pubmed.ncbi.nlm.nih.gov/20378124/	BACKGROUND: Patients in the intensive care unit (ICU) setting are prone to malignant ventricular arrhythmias. We sought to test whether electrocardiographic (ECG) markers of autonomic tone, ventricular irritability, and repolarization lability could be used in short-term prediction of ventricular arrhythmias in this patient population. METHODS: We studied 38 patients with sustained (>30 seconds) …	10.1016/j.jelectrocard.2010.02.005				4
rayyan-364711769	Timing of resumption of beta-blockers after discontinuation of vasopressors is not associated with post-operative atrial fibrillation in critically ill patients recovering from non-cardiac surgery: A retrospective cohort analysis.	2020	Journal of critical care	1557-8615 (Electronic)	Palm, Nicole M. and Vallabhajosyula, Saraschandra and Chen, Alyssa and Lam, Simon W. and Weister, Timothy J. and Kashani, Kianoush and Naylor, Douglas and Khanna, Ashish K.	https://pubmed.ncbi.nlm.nih.gov/32836092/	BACKGROUND: Post-operative atrial fibrillation is a complication with high morbidity. In patients on prior-to-admission beta-blockers, early post-operative beta-blockade reduces atrial fibrillation risk; however, this benefit is not studied in hemodynamically unstable patients requiring vasopressors. METHODS: A retrospective analysis was performed at two high-volume centers of adult patients on h…	10.1016/j.jcrc.2020.08.009			3
rayyan-364711770	Incidence, risk factors, and outcomes for atrial arrhythmias in trauma patients.	2011	The American surgeon	1555-9823 0003-1348	Hadjizacharia, Pantelis and O'Keeffe, Terence and Brown, Carlos V. R. and Inaba, Kenji and Salim, Ali and Chan, Linda S. and Demetriades, Demetrios and Rhee, Peter		The purpose of this study is to determine the incidence, risk factors, and outcomes after the development of an atrial arrhythmia (AA) in trauma patients admitted to the intensive care unit (ICU). We performed a retrospective study of more than 7 years of trauma patients admitted to the ICU at an urban, academic Level I trauma center. Patients with AA, defined as atrial fibrillation, atrial flutt…	10.1177/000313481107700526				4
rayyan-364711771	New-onset atrial fibrillation in critically ill acute kidney injury patients on renal replacement therapy.	2022	Europace : European pacing, arrhythmias, and cardiac electrophysiology : journal of the working groups on cardiac pacing, arrhythmias, and cardiac cellular electrophysiology of the European Society of Cardiology	1532-2092 (Electronic)	Hellman, Tapio and Uusalo, Panu and Järvisalo, Mikko Johannes	https://pubmed.ncbi.nlm.nih.gov/34333634/	AIMS: The effect of new-onset atrial fibrillation (NOAF) on mortality in critically ill patients with acute kidney injury (AKI) treated in the intensive care unit (ICU) requiring continuous veno-venous haemodialysis (CVVHD) or intermittent haemodialysis (IHD) is unknown. Thus, we examined the incidence of NOAF in critically ill AKI patients undergoing CVVHD or IHD and the association between the …	10.1093/europace/euab163				4
rayyan-364711772	Intravenous amiodarone or magnesium sulphate is not cost-beneficial prophylaxis for atrial fibrillation after coronary artery bypass surgery.	2000	British journal of anaesthesia	0007-0912 (Print)	Treggiari-Venzi, M. M. and Waeber, J. L. and Perneger, T. V. and Suter, P. M. and Adamec, R. and Romand, J. A.	https://pubmed.ncbi.nlm.nih.gov/11094581/	Our aims were to examine whether the administration of amiodarone or magnesium sulphate after coronary artery bypass graft surgery (CABG) could reduce the occurrence of atrial fibrillation, and to identify the risk factors associated with atrial fibrillation after CABG. Patients scheduled for elective CABG (n = 155) were allocated randomly, in a controlled double-blind study, to receive immediate…	10.1093/bja/85.5.690				4
rayyan-364711773	Ibutilide therapy for atrial fibrillation: 5-year experience in a community hospital.	2008	The Journal of cardiovascular nursing	1550-5049 (Electronic)	Giudici, Michael C. and Fischer, William J. 3rd and Cervantes, David C. and Schrumpf, Phillip E. and Paul, Deborah L. and Sentman, Kristin E. and Serra, Victoria L. and Barold, S. Serge	https://pubmed.ncbi.nlm.nih.gov/18953211/	Many institutions restrict the use of ibutilide because of the potential risk of polymorphic ventricular tachycardia (PMVT). Over a 5-year period from June 2000 to May 2005, 238 patients, 151 men and 87 women, with a mean age of 67.1 years (range, 22-94 years), received intravenous ibutilide at our institution. Ibutilide was administered by nurses or physicians in 4 clinical settings: emergency d…	10.1097/01.JCN.0000338937.48414.59					5
rayyan-364711774	Management of new onset atrial fibrillation in critically unwell adult patients: a systematic review and narrative synthesis.	2022	British journal of anaesthesia	1471-6771 0007-0912	Johnston, Brian W. and Chean, Chung S. and Duarte, Rui and Hill, Ruaraidh and Blackwood, Bronagh and McAuley, Danny F. and Welters, Ingeborg D.		BACKGROUND: New onset atrial fibrillation (NOAF) is the most common arrhythmia affecting critically unwell patients. NOAF can lead to worsening haemodynamic compromise, heart failure, thromboembolic events, and increased mortality. The aim of this systematic review and narrative synthesis is to evaluate the non-pharmacological and pharmacological management strategies for NOAF in critically unwel…	10.1016/j.bja.2021.11.016				4
rayyan-364711775	Management of paroxysmal atrioventricular nodal reentrant tachycardia in the critically ill surgical patient.	1997	Critical care medicine	0090-3493	Kirton, O. C. and Windsor, J. and Wedderburn, R. and Gomez, E. and Shatz, D. V. and Hudson-Civetta, J. and Komanduri, S. and Civetta, J. M.		OBJECTIVES: Paroxysmal atrioventricular nodal reentrant tachycardia is an infrequently encountered supraventricular arrhythmia that continues to present difficult management problems in the critically ill surgical patient. The purpose of this study was to evaluate the efficacy of a new treatment algorithm involving the sequential administration of different classes of antiarrhythmic agents until …	10.1097/00003246-199705000-00009					5
rayyan-364711776	Comparative effectiveness of common treatments for new-onset atrial fibrillation within the ICU: Accounting for physiological status.	2022	Journal of critical care	1557-8615 0883-9441	Bedford, Jonathan P. and Johnson, Alistair and Redfern, Oliver and Gerry, Stephen and Doidge, James and Harrison, David and Rajappan, Kim and Rowan, Kathryn and Young, J. Duncan and Mouncey, Paul and Watkinson, Peter J.		BACKGROUND: New-onset atrial fibrillation (NOAF) is common in patients on an intensive care unit (ICU). Evidence guiding treatments is limited, though recent reports suggest beta blocker (BB) therapy is associated with reduced mortality. METHODS: We conducted a multicentre cohort study of adult patients admitted to 3 ICUs in the UK and 5 ICUs in the USA. We analysed the haemodynamic changes assoc…	10.1016/j.jcrc.2021.11.005		2		4
rayyan-364711777	Cost-effectiveness of amiodarone for prophylaxis of atrial fibrillation in coronary artery bypass surgery.	1999	American journal of health-system pharmacy : AJHP : official journal of the American Society of Health-System Pharmacists	1079-2082 (Print)	Reddy, P. and Richerson, M. and Freeman-Bosco, L. and Dunn, A. and White, C. M. and Chow, M. S.	https://pubmed.ncbi.nlm.nih.gov/10565700/	The cost-effectiveness of amiodarone prophylaxis of atrial fibrillation (AF) in patients undergoing coronary artery bypass grafting (CABG) was determined. A decision analysis using current hospital data and values from the literature was conducted. Under the base-case scenario, CABG patients received usual care (no prophylaxis) or 2 g of oral amiodarone hydrochloride over one to three days before…	10.1093/ajhp/56.21.2211				4
rayyan-364711778	Modeling of Amiodarone Effect on Heart Rate Control in Critically Ill Patients with Atrial Tachyarrhythmias.	2016	Clinical pharmacokinetics	1179-1926 (Electronic)	Salem, Joe-Elie and El-Aissaoui, Maria and Alazard, Margaux and Hulot, Jean-Sébastien and Aissaoui, Nadia and Le-Heuzey, Jean-Yves and Funck-Brentano, Christian and Faisy, Christophe and Urien, Saik	https://pubmed.ncbi.nlm.nih.gov/26946135/	AIMS: Amiodarone is the gold-standard medication to control heart rate in critically ill patients with atrial tachyarrhythmias (ATs); however, effective doses and covariates influencing its efficacy remain unknown. We therefore performed pharmacodynamic modeling of heart rate reduction induced by amiodarone in these patients. METHODS AND RESULTS: This observational study included 80 consecutive s…	10.1007/s40262-016-0372-9		2		4
rayyan-364711779	Amiodarone versus diltiazem for rate control in critically ill patients with atrial tachyarrhythmias.	2001	Critical care medicine	0090-3493 (Print)	Delle Karth, G. and Geppert, A. and Neunteufl, T. and Priglinger, U. and Haumer, M. and Gschwandtner, M. and Siostrzonek, P. and Heinz, G.	https://pubmed.ncbi.nlm.nih.gov/11395591/	OBJECTIVE: To compare the rate-lowering effect of diltiazem and two amiodarone regimens in critically ill patients with recent-onset atrial tachyarrhythmias. DESIGN: Prospective, randomized, controlled study. SETTING: Medical cardiologic intensive care unit in a university hospital. PATIENTS: Sixty critically ill patients (Acute Physiology and Chronic Health Evaluation [APACHE] III score 70 +/- 3…	10.1097/00003246-200106000-00011	1			4
rayyan-364711780	Influence of the maze procedure on the treatment of rheumatic atrial fibrillation - evaluation of rhythm control and clinical outcome in a comparative study.	2000	European journal of cardio-thoracic surgery : official journal of the European Association for Cardio-thoracic Surgery	1010-7940 (Print)	Jatene, M. B. and Marcial, M. B. and Tarasoutchi, F. and Cardoso, R. A. and Pomerantzeff, P. and Jatene, A. D.	https://pubmed.ncbi.nlm.nih.gov/10731646/	OBJECTIVE: The aim of this study was to evaluate the influence of the maze procedure on the treatment of rheumatic atrial fibrillation in patients with mitral valve disease. METHODS: Fifty-five patients (mean age 51 years; 47 females) with rheumatic mitral valve disease and associated atrial fibrillation in New York Heart Association functional class III or IV, preoperatively, were operated upon.…	10.1016/s1010-7940(00)00326-2				4
rayyan-364711781	Incidence and type of cardiac arrhythmias in critically ill patients: a single center experience in a medical-cardiological ICU.	2001	Intensive care medicine	0342-4642 (Print)	Reinelt, P. and Karth, G. D. and Geppert, A. and Heinz, G.	https://pubmed.ncbi.nlm.nih.gov/11685339/	OBJECTIVE: To determine the frequency and types of significant, sustained arrhythmias in a mixed ICU. DESIGN AND SETTING: Prospective, observational study in a medical-cardiological-postoperative ICU at a university hospital. PATIENTS: 133 consecutive patients with arrhythmias. MEASUREMENTS AND RESULTS: All patients had continuous ECG monitoring and automatic arrhythmia detection. We assessed: (a…	10.1007/s001340101043		2
rayyan-364711782	Efficacy of magnesium-amiodarone step-up scheme in critically ill patients with new-onset atrial fibrillation: a prospective observational study.	2008	Journal of intensive care medicine	0885-0666 (Print)	Sleeswijk, Mengalvio E. and Tulleken, Jaap E. and Van Noord, Trudeke and Meertens, John H. J. M. and Ligtenberg, Jack J. M. and Zijlstra, Jan G.	https://pubmed.ncbi.nlm.nih.gov/18320707/	Amiodarone is considered a first-choice antiarrhythmic drug in critically ill patients with new-onset atrial fibrillation (AF). However, evidence supporting the use of this potentially toxic drug in critically ill patients is scarce. Magnesium sulphate (MgSO4) has shown to be effective for both rate and rhythm control, to act synergistically with antiarrhythmic drugs, and to prevent proarrhythmia…	10.1177/0885066607310181				4
rayyan-364711783	Impact of prolonged elevated heart rate on incidence of major cardiac events in critically ill patients with a high risk of cardiac complications.	2005	Critical care medicine	0090-3493 (Print)	Sander, Olaf and Welters, Ingeborg D. and Foëx, Pierre and Sear, John W.	https://pubmed.ncbi.nlm.nih.gov/15644652/	OBJECTIVE: To assess the incidence of major cardiac events in critically ill patients with a high risk of cardiac complications presenting with an elevated heart rate. DESIGN AND SETTING: Observational, retrospective study in a 15-bed medical/surgical Intensive Care Unit (ICU) at a university hospital for a period of 12 months. PATIENTS: We studied patients with a high risk of cardiac complicatio…	10.1097/01.ccm.0000150028.64264.14				4
rayyan-364711784	Efficacy and risks of moricizine in inducible sustained ventricular tachycardia.	1992	Annals of internal medicine	0003-4819 (Print)	Damle, R. and Levine, J. and Matos, J. and Greenberg, S. and Brooks, R. and Frumkin, W. and Goldberger, J. and Kadish, A. H.	https://pubmed.ncbi.nlm.nih.gov/1736770/	OBJECTIVE: To assess the efficacy and toxicity of moricizine in treating patients with serious ventricular arrhythmias and inducible sustained ventricular tachycardia. DESIGN: Uncontrolled clinical trial. SETTING: The intensive care and telemetry units of Northwestern Memorial Hospital, St. Francis Hospital and Medical Center, and Lenox Hill Hospital. PATIENTS: Twenty-six patients with sustained …	10.7326/0003-4819-116-5-375	1
rayyan-364711785	Use of constant-infusion verapamil for the treatment of postoperative supraventricular tachycardia.	1986	Critical care medicine	0090-3493 (Print)	Iberti, T. J. and Benjamin, E. and Paluch, T. A. and Gentili, D. R. and Gabrielson, G. V.	https://pubmed.ncbi.nlm.nih.gov/3956216/	The effects of constant-infusion verapamil were studied in ten postoperative ICU patients who developed supraventricular tachycardia (atrial fibrillation) with rapid ventricular response rates. A 5-mg iv bolus dose of verapamil was followed by a 5-mg/h infusion that continued for 8 h. Ventricular rates were significantly (p less than .005) reduced from a pretreatment mean of 156 +/- 14 (SD) to 10…	10.1097/00003246-198604000-00006	1
rayyan-364711786	Atrial fibrillation after cardiac surgery: a major morbid event?	1997	Annals of surgery	0003-4932 1528-1140	Almassi, G. H. and Schowalter, T. and Nicolosi, A. C. and Aggarwal, A. and Moritz, T. E. and Henderson, W. G. and Tarazi, R. and Shroyer, A. L. and Sethi, G. K. and Grover, F. L. and Hammermeister, K. E.	https://pubmed.ncbi.nlm.nih.gov/9351718/	OBJECTIVE: The purpose of the study was to investigate the incidence, predictors, morbidity, and mortality associated with postoperative atrial fibrillation (AF) and its impact on intensive care unit (ICU) and postoperative hospital stay in patients undergoing cardiac surgery in the Department of Veterans Affairs (VA). SUMMARY BACKGROUND DATA: Postoperative AF after open cardiac surgery is rather…	10.1097/00000658-199710000-00011				4
rayyan-364711787	Atrial fibrillation after coronary artery bypass grafting in elderly patients: incidence and risk factor analysis.	2007	The Thoracic and cardiovascular surgeon	0171-6425 (Print)	Nisanoglu, V. and Erdil, N. and Aldemir, M. and Ozgur, B. and Berat Cihan, H. and Yologlu, S. and Battaloglu, B.	https://pubmed.ncbi.nlm.nih.gov/17285471/	OBJECTIVE: New-onset atrial fibrillation (AF) is the most frequent arrhythmic complication after coronary artery bypass grafting (CABG). Elderly patients who undergo this operation may have a different risk profile from the general population. The aim of this study was to identify risk factors for post-CABG AF in the elderly population. METHODS: Between September 2001 and December 2005, 426 elder…	10.1055/s-2006-924711				4
rayyan-364711788	The incidence, predictors and outcomes of QTc prolongation in critically ill patients.	2019	Journal of critical care	1557-8615 (Electronic)	Russell, Hollie and Churilov, Leonid and Toh, Lisa and Eastwood, Glenn M. and Bellomo, Rinaldo	https://pubmed.ncbi.nlm.nih.gov/31630074/	PURPOSE: To study the incidence, predictors and outcomes of QTc prolongation (≥500 ms) during ICU admission. METHODS: Prospective observational study of patients admitted to a tertiary ICU during a two-month period. We obtained daily data on QTc intervals and arrhythmias from ICU monitors. We performed univariate and multivariable analyses to compare patients who did or did not experience QTc pro…	10.1016/j.jcrc.2019.09.014	1
rayyan-364711789	Elevated admission N-terminal pro-brain natriuretic peptide level predicts the development of atrial fibrillation in general surgical intensive care unit patients.	2017	The journal of trauma and acute care surgery	2163-0763 (Electronic)	Chokengarmwong, Nalin and Yeh, Daniel Dante and Chang, Yuchiao and Ortiz, Luis Alfonso and Kaafarani, Haytham M. A. and Fagenholz, Peter and King, David R. and DeMoya, Marc and Butler, Kathryn and Lee, Jarone and Velmahos, George and Januzzi, James Louis and Lee-Lewandrowski, Elizabeth and Lewandrowski, Kent	https://pubmed.ncbi.nlm.nih.gov/28463935/	BACKGROUND: New onset atrial fibrillation (AF) in critically ill surgical patients is associated with significant morbidity and increased mortality. N-terminal pro-B type natriuretic peptide (NT-proBNP) is released by cardiomyocytes in response to stress and may predict AF development after surgery. We hypothesized that elevated NT-proBNP level at surgical intensive care unit (ICU) admission pred…	10.1097/TA.0000000000001552					5
rayyan-364711790	[Antiarrhythmic therapy with β-receptor antagonists].	2010	Herzschrittmachertherapie & Elektrophysiologie	1435-1544 (Electronic)	Grönefeld, G. C. and Bänsch, D.	https://pubmed.ncbi.nlm.nih.gov/21104261/	β-Blockers are an essential component of medical therapy in patients with ischemic heart disease or cardiac dysfunction of any genesis. They have an effect at the level of the sinus and the atrioventricular node, as well as on the atrial and ventricular refractory period of the myocardium. Overall, there are complicated antifibrillatory effects which are involved in the reduction of morbidity and…	10.1007/s00399-010-0089-7			3
rayyan-364711791	Intravenous amiodarone for prevention of atrial fibrillation after coronary artery bypass grafting.	2000	The Annals of thoracic surgery	0003-4975 (Print)	Lee, S. H. and Chang, C. M. and Lu, M. J. and Lee, R. J. and Cheng, J. J. and Hung, C. R. and Chen, S. A.	https://pubmed.ncbi.nlm.nih.gov/10921701/	BACKGROUND: Atrial fibrillation occurs in 10% to 40% of patients who undergo coronary artery bypass grafting. This prospective study assesses the safety and efficacy of low-dose intravenous amiodarone in the prevention of atrial fibrillation after coronary artery bypass grafting. METHODS: One hundred forty patients were randomly divided into two groups: an amiodarone group (n = 74) receiving intr…	10.1016/s0003-4975(00)01308-4				4
rayyan-364711792	Ibutilide versus amiodarone in atrial fibrillation: a double-blinded, randomized study.	2003	Critical care medicine	0090-3493 (Print)	Bernard, Emanuel O. and Schmid, Edith R. and Schmidlin, Daniel and Scharf, Christoph and Candinas, Reto and Germann, Reinhard	https://pubmed.ncbi.nlm.nih.gov/12682468/	OBJECTIVE: Ibutilide, a class III antiarrhythmic drug, has been shown to convert atrial fibrillation to sinus rhythm more rapidly than procainamide or sotalol. Our objective was to compare the efficacy and safety of ibutilide and amiodarone in patients after cardiac surgery. DESIGN: Prospective, randomized, double-blinded study. SETTING: Intensive care unit of a university hospital. PATIENTS: For…	10.1097/01.CCM.0000053555.78624.0F				4
rayyan-364711793	Propafenone for supraventricular arrhythmias in septic shock-Comparison to amiodarone and metoprolol.	2017	Journal of critical care	1557-8615 (Electronic)	Balik, M. and Kolnikova, I. and Maly, M. and Waldauf, P. and Tavazzi, G. and Kristof, J.	https://pubmed.ncbi.nlm.nih.gov/28463737/	PURPOSE: The occurence of supraventricular arrhythmias associate with an unfavourable prognosis in septic shock. Propafenone could be a feasible antiarrhythmic. MATERIALS AND METHODS: Patients collected over a period of 24months were divided into the three groups based on antiarrhythmic: Group1(amiodarone), Group2(propafenone), Group3(metoprolol). Type of arrhythmia, cardioversion rates, demograp…	10.1016/j.jcrc.2017.04.027			3
rayyan-364711794	Cardiovascular outcomes in the AFFIRM Trial (Atrial Fibrillation Follow-Up Investigation of Rhythm Management). An assessment of individual antiarrhythmic drug therapies compared with rate control with propensity score-matched analyses.	2011	Journal of the American College of Cardiology	1558-3597 (Electronic)	Saksena, Sanjeev and Slee, April and Waldo, Albert L. and Freemantle, Nick and Reynolds, Mathew and Rosenberg, Yves and Rathod, Snehal and Grant, Shannon and Thomas, Elizabeth and Wyse, D. George	https://pubmed.ncbi.nlm.nih.gov/22032709/	OBJECTIVES: The impact of individual antiarrhythmic drugs (AADs) on mortality and hospital stay in atrial fibrillation (AF) was evaluated. BACKGROUND: Cardiovascular (CV) outcomes in AF patients receiving pharmacologic rhythm control therapy have not been compared with rate control therapy on the basis of AAD selection. METHODS: We compared CV outcomes in the AFFIRM (Atrial Fibrillation Follow-Up…	10.1016/j.jacc.2011.07.036				4
rayyan-364711795	A randomized, controlled study of amiodarone for prevention of atrial fibrillation after transthoracic esophagectomy.	2010	The Journal of thoracic and cardiovascular surgery	1097-685X (Electronic)	Tisdale, James E. and Wroblewski, Heather A. and Wall, Donna S. and Rieger, Karen M. and Hammoud, Zane T. and Young, Jerry V. and Kesler, Kenneth A.	https://pubmed.ncbi.nlm.nih.gov/20381077/	OBJECTIVE: Atrial fibrillation is common after esophagectomy. The objective of this study was to determine the efficacy and safety of amiodarone for prevention of atrial fibrillation after transthoracic esophagectomy. METHODS: Eighty patients undergoing transthoracic esophagectomy were randomly, prospectively assigned to receive amiodarone (n = 40) or no prophylaxis (control group, n = 40). Amiod…	10.1016/j.jtcvs.2010.01.026				4
rayyan-364711796	Operative factors that contribute to post-operative atrial fibrillation: insights from a prospective randomized trial.	2003	Cardiac electrophysiology review	1385-2264 (Print)	Murphy, G. J. and Ascione, R. and Caputo, M. and Angelini, G. D.	https://pubmed.ncbi.nlm.nih.gov/14618037/	Atrial fibrillation (AF) is the most common complication following cardiac surgery and is associated with significant increases in postoperative morbidity, length of stay and cost of care. In a randomized study we assessed the impact of coronary artery bypass grafting (CABG) without cardiopulmonary bypass (CPB) (off-pump, n = 100), compared to conventional (on-pump, n = 100) CABG, on the frequenc…	10.1023/a:1027407431834				4
rayyan-364711797	Effectiveness of heart rate control on hemodynamics in critically ill patients with atrial tachyarrhythmias managed by amiodarone.	2017	Pharmacological research	1096-1186 (Electronic)	Salem, Joe-Elie and Dureau, Pauline and Funck-Brentano, Christian and Hulot, Jean-Sébastien and El-Aissaoui, Maria and Aissaoui, Nadia and Urien, Saik and Faisy, Christophe	https://pubmed.ncbi.nlm.nih.gov/28610957/	Atrial tachyarrhythmias (AT) are common in intensive care unit (ICU) patients and might contribute to hemodynamic instability if heart rate (HR) is persistently too rapid. We aimed to assess if HR control below 115 or 130bpm with amiodarone improves hemodynamics in ICU patients with AT. This observational study included 73 ICU patients with disabling AT receiving amiodarone for HR control. A tota…	10.1016/j.phrs.2017.06.004	1
rayyan-364711798	Successful Combination of Landiolol and Levosimendan in Patients with Decompensated Heart Failure.	2020	International heart journal	1349-3299 (Electronic)	Dabrowski, Wojciech and Siwicka-Gieroba, Dorota and Piasek, Ewa and Schlegel, Todd T. and Jaroszynski, Andrzej	https://pubmed.ncbi.nlm.nih.gov/32132321/	Tachycardia and supraventricular tachyarrhythmias often impair cardiovascular capacity in patients with decompensated heart failure (dHF) treated with inotropes. Normalization of heart rhythm or rate typically improves diastolic filling and stroke volume (SV). Thus, isochronal administration of an ultra-short-acting and highly selective β(1)-blockers, such as landiolol, along with inotropic calci…	10.1536/ihj.19-420			3
rayyan-364711799	Switching Therapy from Intravenous Landiolol to Transdermal Bisoprolol in a Patient with Thyroid Storm Complicated by Decompensated Heart Failure and Gastrointestinal Dysfunction.	2017	Internal medicine (Tokyo, Japan)	1349-7235 (Electronic)	Godo, Shigeo and Kawazoe, Yu and Ozaki, Hiroshi and Fujita, Motoo and Kudo, Daisuke and Nomura, Ryosuke and Shimokawa, Hiroaki and Kushimoto, Shigeki	https://pubmed.ncbi.nlm.nih.gov/28883252/	Thyroid storm is a life-threatening disorder that remains a therapeutic challenge. Although β-blockers are the mainstay for treatment, their use can be challenging in cases complicated by rapid atrial fibrillation and decompensated heart failure. We present a case of thyroid storm-associated atrial fibrillation and decompensated heart failure complicated by gastrointestinal dysfunction secondary …	10.2169/internalmedicine.8846-17			3
rayyan-364711800	Atrial fibrillation among Medicare beneficiaries hospitalized with sepsis: incidence and risk factors.	2013	American heart journal	1097-6744 (Electronic)	Walkey, Allan J. and Greiner, Melissa A. and Heckbert, Susan R. and Jensen, Paul N. and Piccini, Jonathan P. and Sinner, Moritz F. and Curtis, Lesley H. and Benjamin, Emelia J.	https://pubmed.ncbi.nlm.nih.gov/23708166/	BACKGROUND: Newly diagnosed atrial fibrillation (AF) during severe sepsis is associated with increased risks of in-hospital stroke and mortality. However, the prevalence, incidence, and risk factors associated with AF during the sepsis syndromes are unclear. METHODS: We identified patients with preexisting, newly diagnosed, or no AF in a nationally representative 5% sample of Medicare beneficiari…	10.1016/j.ahj.2013.03.020			3
rayyan-364711801	General Anesthesia Increased the Risk of Atrial Fibrillation and Acute Kidney Injury in Transcatheter Aortic Valve Replacement.	2021	The heart surgery forum	1522-6662 (Electronic)	Liang, Ying and Wang, Wei and Wang, Xu and Liu, Mingzheng and Hei, Feilong and Guan, Yulong	https://pubmed.ncbi.nlm.nih.gov/33635259/	PURPOSE: To examine key impacts of anesthesia on new-onset atrial fibrillation (AF) and acute kidney injury (AKI) in transcatheter aortic valve replacement (TAVR). METHODS: All consecutive patients who underwent transfemoral, transapical, and transaortic TAVR in Fuwai Hospital from 2012 to 2018 were retrospectively analyzed and dichotomized into 2 groups: TAVR under conscious sedation (CS) and un…	10.1532/hsf.3361				4
rayyan-364711802	Managing critically ill patients with esmolol. An ultra short-acting beta-adrenergic blocker.	1988	Chest	0012-3692 (Print)	Gray, R. J.	https://pubmed.ncbi.nlm.nih.gov/2892647/	Esmolol is a new intravenous beta-adrenergic blocker with an ultrashort (nine-minute) elimination half-life, which has been studied predominantly for control of supraventricular tachycardia and management of certain types of hypertension. Clinical studies indicate that the efficacy of esmolol is equivalent to that of propranolol and verapamil for control of supraventricular tachycardia and to sod…	10.1378/chest.93.2.398			3
rayyan-364711803	Efficacy of landiolol hydrochloride for prevention of atrial fibrillation after heart valve surgery.	2012	International heart journal	1349-3299 (Electronic)	Sakaguchi, Masanori and Sasaki, Yasuyuki and Hirai, Hidekazu and Hosono, Mitsuharu and Nakahira, Atsushi and Seo, Hiroyuki and Suehiro, Shigefumi	https://pubmed.ncbi.nlm.nih.gov/23258136/	The goal of this prospective study was to examine the effects of landiolol hydrochloride on prevention of atrial fibrillation and on hemodynamics in the acute postoperative phase after heart valve surgery. The subjects were 60 patients who underwent valve surgery at our hospital from April 2008 to July 2010. The patients were randomly divided into two groups: the landiolol group (30 patients) and…	10.1536/ihj.53.359			3
rayyan-364711804	Reversion of recent-onset atrial fibrillation to sinus rhythm by intravenous flecainide.	1991	The American journal of cardiology	0002-9149 (Print)	Donovan, K. D. and Dobb, G. J. and Coombs, L. J. and Lee, K. Y. and Weekes, J. N. and Murdock, C. J. and Clarke, G. M.	https://pubmed.ncbi.nlm.nih.gov/1898998/	Spontaneous reversion to sinus rhythm is a frequent occurrence in recent-onset atrial fibrillation (AF). In a randomized, double-blind, controlled study, intravenous flecainide (2 mg/kg, maximum dose 150 mg) was compared with placebo in the treatment of recent-onset AF (present for greater than or equal to 30 minutes and less than or equal to 72 hours' duration and a ventricular response greater …	10.1016/0002-9149(91)90435-n				4
rayyan-364711805	Treatment of supraventricular tachycardia in infants: Analysis of a large multicenter database.	2015	Early human development	1872-6232 (Electronic)	Chu, Patricia Y. and Hill, Kevin D. and Clark, Reese H. and Smith, P. Brian and Hornik, Christoph P.	https://pubmed.ncbi.nlm.nih.gov/25933212/	OBJECTIVE: Supraventricular tachycardia (SVT) is the most common arrhythmia in infants. Infants are typically treated with antiarrhythmic medications, but there is a lack of evidence guiding management, thus exposing infants to risks of both inadequate therapy and medication adverse events. We used data from a large clinical database to better understand current practices in SVT management, safet…	10.1016/j.earlhumdev.2015.04.001		2		4
rayyan-364711806	Cardiac pacing in intensive care.	1985	Anaesthesia and intensive care	0310-057X (Print)	Donovan, K. D.	https://pubmed.ncbi.nlm.nih.gov/3883844/	Cardiac pacing techniques and equipment have developed dramatically in recent years. Bradycardias and tachycardias may be effectively treated by pacing. Bradyarrhythmias: It is generally accepted that pacing is indicated for a sustained symptomatic bradycardia. Prophylactic pacing for 'high-risk' bundle branch block in acute myocardial infarction is more controversial. A new era in cardiology has…	10.1177/0310057X8501300108
rayyan-364711807	Cardiac arrhythmias in critically ill patients with coronavirus disease 2019: A retrospective population-based cohort study.	2021	Acta anaesthesiologica Scandinavica	1399-6576 (Electronic)	Wetterslev, Mik and Jacobsen, Peter Karl and Hassager, Christian and Jøns, Christian and Risum, Niels and Pehrson, Steen and Bastiansen, Anders and Andreasen, Anne Sofie and Tjelle Kristiansen, Klaus and Bestle, Morten H. and Mohr, Thomas and Møller-Sørensen, Hasse and Perner, Anders	https://pubmed.ncbi.nlm.nih.gov/33638870/	BACKGROUND: Coronavirus disease 2019 (COVID-19) may be associated with cardiac arrhythmias in hospitalized patients, but data from the ICU setting are limited. We aimed to describe the epidemiology of cardiac arrhythmias in ICU patients with COVID-19. METHODS: We conducted a multicenter, retrospective cohort study including all ICU patients with an airway sample positive for severe acute respirat…	10.1111/aas.13806	1	2
rayyan-364711808	Arrhythmias in the coronary care unit.	2012	Journal of intensive care medicine	1525-1489 (Electronic)	Badhwar, Nitish and Kusumoto, Fred and Goldschlager, Nora	https://pubmed.ncbi.nlm.nih.gov/21747124/	Symptomatic sustained cardiac arrhythmias are frequently observed in in the coronary care unit and often lead to hemodynamic compromise, especially in the presence of multisystem disease. The predominant arrhythmias noted in intensive care units are tachyarrhythmias, particularly atrial fibrillation and flutter, and ventricular tachycardia. Bradycardias, arguably less life-threatening than tachya…	10.1177/0885066611402165				4
rayyan-364711809	Canadian Critical Care Society clinical practice guideline: The use of vasopressin and vasopressin analogues in critically ill adults with distributive shock.	2020	Canadian journal of anaesthesia = Journal canadien d'anesthesie	1496-8975 (Electronic)	Honarmand, Kimia and Um, Kevin John and Belley-Côté, Emilie P. and Alhazzani, Waleed and Farley, Chris and Fernando, Shannon M. and Fiest, Kirsten and Grey, Donna and Hajdini, Edita and Herridge, Margaret and Hrymak, Carmen and Møller, Morten Hylander and Kanji, Salmaan and Lamontagne, François and Lauzier, François and Mehta, Sangeeta and Paunovic, Bojan and Singal, Rohit and Tsang, Jennifer Ly …	https://pubmed.ncbi.nlm.nih.gov/31797234/	PURPOSE: Hemodynamic management of adults with distributive shock often includes the use of catecholamine-based vasoconstricting medications. It is unclear whether adding vasopressin or vasopressin analogues to catecholamine therapy is beneficial in the management of patients with distributive shock. The purpose of this guideline was to develop an evidence-based recommendation regarding the addit…	10.1007/s12630-019-01546-x			3
rayyan-364711810	Naproxen as prophylaxis against atrial fibrillation after cardiac surgery: the NAFARM randomized trial.	2011	The American journal of medicine	1555-7162 (Electronic)	Horbach, Stevie J. and Lopes, Renato D. and da C Guaragna, João C. V. and Martini, Felipe and Mehta, Rajendra H. and Petracco, João B. and Bodanese, Luis C. and Filho, Adauto C. and Cirenza, Cláudio and de Paola, Angelo A. V.	https://pubmed.ncbi.nlm.nih.gov/22017782/	PURPOSE: We sought to assess the effect of naproxen versus placebo on prevention of atrial fibrillation after coronary artery bypass graft (CABG) surgery. METHODS: In this randomized, double-blind, placebo-controlled, single-center trial of 161 consecutive patients undergoing CABG surgery, patients received naproxen 275 mg every 12 hours or placebo at the same dosage and interval over 120 hours i…	10.1016/j.amjmed.2011.07.026				4
rayyan-364711811	Supraventricular tachyarrhythmias in the intensive care unit.	1992	Postgraduate medicine	0032-5481	Salerno, D. M.		Several types of supraventricular tachyarrhythmias occur commonly during intensive care. The specific type can usually be diagnosed using standard electrocardiographic techniques. Several new drugs have significantly improved the ability to successfully manage these arrhythmias.	10.1080/00325481.1992.11701330	1
rayyan-364711812	Cardiac care unit admission criteria for suspected acute myocardial infarction in new-onset atrial fibrillation.	1987	The American journal of cardiology	0002-9149 (Print)	Friedman, H. Z. and Weber-Bornstein, N. and Deboe, S. F. and Mancini, G. B.	https://pubmed.ncbi.nlm.nih.gov/2950750/	Management of new-onset atrial fibrillation (AF) varies between institutions and individual physicians. Because AF often occurs in elderly patients and is associated with coronary artery disease, patients presenting for the first time are often selected for admission to the coronary care unit to exclude the possibility of acute myocardial infarction (AMI). A review of 245 patients with AF admitte…	10.1016/0002-9149(87)91108-8				4
rayyan-364711813	Perioperative landiolol administration reduces atrial fibrillation after cardiac surgery: A meta-analysis of randomized controlled trials.	2014	Advances in therapy	1865-8652 (Electronic)	Sakamoto, Atsuhiro and Hamasaki, Toshimitsu and Kitakaze, Masafumi	https://pubmed.ncbi.nlm.nih.gov/24756366/	INTRODUCTION: Postoperative atrial fibrillation (POAF) is one of the most common complications after cardiac surgery. Patients who develop POAF have a prolonged stay in the intensive care unit and hospital and an increased risk of postoperative stroke. Many guidelines for the management of cardiac surgery patients, therefore, recommend perioperative administration of beta-blockers to prevent and …	10.1007/s12325-014-0116-x			3
rayyan-364711814	A comparison of outcome in patients with preoperative atrial fibrillation and patients in sinus rhythm.	2011	The Annals of thoracic surgery	1552-6259 (Electronic)	Attaran, Saina and Shaw, Matthew and Bond, Laura and Pullan, Mark D. and Fabri, Brian M.	https://pubmed.ncbi.nlm.nih.gov/21958786/	BACKGROUND: Approximately 10% to 15% of patients undergoing cardiac operations suffer from atrial fibrillation (AF) at the time of surgery. The current risk stratification methods do not include preoperative arrhythmias. The aim of this study was to assess the effect of preoperative AF on the immediate postoperative outcome of patients undergoing cardiac surgery as well as in the midterm and long…	10.1016/j.athoracsur.2011.04.119					5
rayyan-364711815	A dedicated cardioversion unit for the treatment of atrial fibrillation. Reducing costs by optimizing processes.	2012	Herz	1615-6692 (Electronic)	Knackstedt, C. and Becker, M. and Mischke, K. and Pauling, R. and Brunner-La Rocca, H. P. and Schauerte, P.	https://pubmed.ncbi.nlm.nih.gov/22095023/	BACKGROUND: Atrial fibrillation (AF) is the most frequent arrhythmia seen in man. Many patients are admitted to the hospital to undergo transesophageal echocardiography (TEE) for thrombus exclusion and subsequent electrical cardioversion (ECV) under deep sedation to restore sinus rhythm. The present study investigated prospectively how workflow optimization can contribute to reducing time and cos…	10.1007/s00059-011-3546-0					5
rayyan-364711816	Comparison of early outcomes of surgical ablation procedures for atrial fibrillation concomitant to non-mitral cardiac surgery: a Japan Adult Cardiovascular Surgery Database study.	2017	General thoracic and cardiovascular surgery	1863-6713 (Electronic)	Takai, Hideaki and Miyata, Hiroaki and Motomura, Noboru and Sasaki, Kenichi and Kunihara, Takashi and Takamoto, Shinichi	https://pubmed.ncbi.nlm.nih.gov/28536917/	OBJECTIVE: Although the benefit of surgical ablation for atrial fibrillation (AF) performed concomitant to mitral valve surgery is established, whether that performed concomitant to non-mitral cardiac surgery is beneficial remains unclear. In non-mitral, non-left-atriotomy cardiac surgery, the optimal surgical approach for AF remains to be established. Therefore, using the Japan Adult Cardiovascu…	10.1007/s11748-017-0785-x					5
rayyan-364711817	Effect of statins on atrial fibrillation after cardiac surgery: a duration- and dose-response meta-analysis.	2010	The Journal of thoracic and cardiovascular surgery	1097-685X (Electronic)	Chen, Wendy T. and Krishnan, Guru M. and Sood, Nitesh and Kluger, Jeffrey and Coleman, Craig I.	https://pubmed.ncbi.nlm.nih.gov/20381820/	OBJECTIVE: This meta-analysis of randomized, controlled trials evaluated effects of statins on postoperative atrial fibrillation risk after cardiac surgery. METHODS: Randomized, controlled trials evaluating statins in cardiac surgery were selected from MEDLINE (1996-August 2009), Cochrane CENTRAL Register, and manual review of references without any language restrictions. End points examined incl…	10.1016/j.jtcvs.2010.02.042					5
rayyan-364711818	Safety and efficacy of landiolol hydrochloride for prevention of atrial fibrillation after cardiac surgery in patients with left ventricular dysfunction: Prevention of Atrial Fibrillation After Cardiac Surgery With Landiolol Hydrochloride for Left Ventricular Dysfunction (PLATON) trial.	2015	The Journal of thoracic and cardiovascular surgery	1097-685X (Electronic)	Sezai, Akira and Osaka, Shunji and Yaoita, Hiroko and Ishii, Yusuke and Arimoto, Munehito and Hata, Hiroaki and Shiono, Motomi	https://pubmed.ncbi.nlm.nih.gov/26254752/	OBJECTIVES: We previously conducted a prospective study of landiolol hydrochloride (INN landiolol), an ultrashort-acting β-blocker, and reported that it could prevent atrial fibrillation after cardiac surgery. This trial was performed to investigate the safety and efficacy of landiolol hydrochloride in patients with left ventricular dysfunction undergoing cardiac surgery. METHODS: Sixty patients …	10.1016/j.jtcvs.2015.07.003			3
rayyan-364711819	Postoperative ectopic atrial tachycardia in children with congenital heart disease.	2001	The American journal of cardiology	0002-9149 (Print)	Rosales, A. M. and Walsh, E. P. and Wessel, D. L. and Triedman, J. K.	https://pubmed.ncbi.nlm.nih.gov/11703965/	The causes and significance of postoperative ectopic atrial tachycardia (EAT) remain unknown. To identify factors associated with postoperative EAT in children after cardiac surgery, we retrospectively studied pre-, intra-, and postoperative variables. The median age for postoperative EAT cases was younger than the general population admitted for cardiac surgical procedures (6 vs 17 months old, p…	10.1016/s0002-9149(01)02055-0		2		4
rayyan-364711820	Propranolol Versus Metoprolol for Treatment of Electrical Storm in Patients With Implantable Cardioverter-Defibrillator.	2018	Journal of the American College of Cardiology	1558-3597 (Electronic)	Chatzidou, Sofia and Kontogiannis, Christos and Tsilimigras, Diamantis I. and Georgiopoulos, Georgios and Kosmopoulos, Marinos and Papadopoulou, Elektra and Vasilopoulos, Georgios and Rokas, Stylianos	https://pubmed.ncbi.nlm.nih.gov/29699616/	BACKGROUND: Electrical storm (ES), characterized by unrelenting recurrences of ventricular arrhythmias, is observed in approximately 30% of patients with implantable cardioverter-defibrillators (ICDs) and is associated with high mortality rates. OBJECTIVES: Sympathetic blockade with β-blockers, usually in combination with intravenous (IV) amiodarone, have proved highly effective in the suppressio…	10.1016/j.jacc.2018.02.056			3
rayyan-364711821	New-Onset Atrial Fibrillation in Sepsis: A Narrative Review.	2021	Seminars in thrombosis and hemostasis	1098-9064 (Electronic)	Aibar, Jesus and Schulman, Sam	https://pubmed.ncbi.nlm.nih.gov/32968991/	Atrial fibrillation (AF) is a frequently identified arrhythmia during the course of sepsis. The aim of this narrative review is to assess the characteristics of patients with new-onset AF related to sepsis and the risk of stroke and death, to understand if there is a need for anticoagulation. We searched for studies on AF and sepsis on PubMed, the Cochrane database, and Web of Science, and 17 stu…	10.1055/s-0040-1714400				4
rayyan-364711822	Postoperative Atrial Fibrillation After Cardiac Surgery: A Meta-Analysis.	2021	The Annals of thoracic surgery	1552-6259 (Electronic)	Woldendorp, Kei and Farag, James and Khadra, Sam and Black, Deborah and Robinson, Benjamin and Bannon, Paul	https://pubmed.ncbi.nlm.nih.gov/33340521/	BACKGROUND: Postoperative atrial fibrillation (POAF) is common after cardiac surgery and linked to poorer short-term and long-term outcomes; however, conflicting evidence exists on stroke risk and how the index procedure affects outcomes. This study aims to provide a comprehensive review of the published outcomes of POAF after cardiac surgery, examined as a whole and by index procedure. METHODS: …	10.1016/j.athoracsur.2020.10.055				4
rayyan-364711823	Digoxin and mortality in atrial fibrillation: a prospective cohort study.	2007	European journal of clinical pharmacology	1432-1041 (Electronic)	Hallberg, Pär and Lindbäck, Johan and Lindahl, Bertil and Stenestrand, Ulf and Melhus, Håkan	https://pubmed.ncbi.nlm.nih.gov/17684738/	OBJECTIVE: The Atrial Fibrillation Follow-up Investigation of Rhythm Management (AFFIRM) study showed that rhythm-control treatment of patients with atrial fibrillation (AF) offered no survival advantage over a rate-control strategy. In a subgroup analysis of that study, it was found that digoxin increased the death rate [relative risk (RR) = 1.42), but it was suggested that this may have been at…	10.1007/s00228-007-0346-9				4
rayyan-364711824	Drug-induced cardiovascular adverse events in the intensive care unit.	2013	Critical care nursing quarterly	1550-5111 (Electronic)	Kennelly, Caitlin and Esaian, Diana	https://pubmed.ncbi.nlm.nih.gov/24002423/	Critically ill patients are at high risk of adverse drug events during their intensive care unit stay. Of the potential adverse drug events, those related to the cardiovascular system are particularly concerning. Common cardiovascular adverse drug events include drug-induced arrhythmias, drug-induced blood pressure abnormalities, and drug-induced heart failure. The specific drug-induced events to…	10.1097/CNQ.0b013e3182a10c2a	1
rayyan-364711825	The efficacy and safety of prophylactic corticosteroids for the prevention of adverse outcomes in patients undergoing heart surgery using cardiopulmonary bypass: a systematic review and meta-analysis of randomized controlled trials.	2020	European journal of cardio-thoracic surgery : official journal of the European Association for Cardio-thoracic Surgery	1873-734X (Electronic)	Ng, Ka Ting and Van Paassen, Judith and Langan, Clare and Sarode, Deep Pramod and Arbous, M. Sesmu and Alston, R. Peter and Dekkers, Olaf M.	https://pubmed.ncbi.nlm.nih.gov/31972000/	Corticosteroids are often administered prophylactically to attenuate the inflammatory response associated with cardiac surgery using cardiopulmonary bypass (CPB). However, the efficacy and safety profile of corticosteroids remain uncertain. The primary aim of this systematic review and meta-analysis was to investigate the effect of corticosteroids on mortality in adult cardiac surgery using CPB. …	10.1093/ejcts/ezz325	1
rayyan-364711826	Spironolactone and perioperative atrial fibrillation occurrence in cardiac surgery patients: Rationale and design of the ALDOCURE trial.	2019	American heart journal	1097-6744 (Electronic)	Alexandre, Joachim and Ollitrault, Pierre and Fischer, Marc-Olivier and Fellahi, Jean-Luc and Rozec, Bertrand and Cholley, Bernard and Dolladille, Charles and Chequel, Mathieu and Allouche, Stéphane and Legallois, Damien and Saplacan, Vladimir and Buklas, Dimitrios and Beygui, Farzin and Parienti, Jean-Jacques and Milliez, Paul	https://pubmed.ncbi.nlm.nih.gov/31174055/	BACKGROUND: After artery bypass grafting (CABG), the presence of perioperative AF (POAF) is associated with greater short- and long-term cardiovascular morbidity. Underlying POAF mechanisms are complex and include the presence of an arrhythmogenic substrate, cardiac fibrosis and electrical remodeling. Aldosterone is a key component in this process. We hypothesize that perioperative mineralocortic…	10.1016/j.ahj.2019.04.023				4
rayyan-364711827	Reduced incidence of atrial fibrillation after cardiac surgery by continuous wireless monitoring of oxygen saturation on the normal ward and resultant oxygen therapy for hypoxia.	2009	European journal of cardio-thoracic surgery : official journal of the European Association for Cardio-thoracic Surgery	1873-734X (Electronic)	Kisner, Dilek and Wilhelm, Markus J. and Messerli, Michael S. and Zünd, Gregor and Genoni, Michele	https://pubmed.ncbi.nlm.nih.gov/18835783/	OBJECTIVE: Monitoring of cardiac surgical patients after transfer from the intensive care unit to the normal ward is incomplete. Undetected hypoxia, however, is known to be a risk factor for occurrence of atrial fibrillation. We have utilized Auricall for continuous wireless monitoring of oxygen saturation and heart rate until discharge. The object of the study was to analyze if oxygen therapy as…	10.1016/j.ejcts.2008.08.015				4
rayyan-364711828	Cardiogenic Shock Classification to Predict Mortality in the Cardiac Intensive Care Unit.	2019	Journal of the American College of Cardiology	1558-3597 (Electronic)	Jentzer, Jacob C. and van Diepen, Sean and Barsness, Gregory W. and Henry, Timothy D. and Menon, Venu and Rihal, Charanjit S. and Naidu, Srihari S. and Baran, David A.	https://pubmed.ncbi.nlm.nih.gov/31548097/	BACKGROUND: A new 5-stage cardiogenic shock (CS) classification scheme was recently proposed by the Society for Cardiovascular Angiography and Intervention (SCAI) for the purpose of risk stratification. OBJECTIVES: This study sought to apply the SCAI shock classification in a cardiac intensive care unit (CICU) population. METHODS: The study retrospectively analyzed Mayo Clinic CICU patients admit…	10.1016/j.jacc.2019.07.077
rayyan-364711829	Preoperative Plasma Aldosterone Levels and Postoperative Atrial Fibrillation Occurrence Following Cardiac Surgery: A Review of Literature and Design of the ALDO-POAF Study (ALDOsterone for Prediction of Post-Operative Atrial Fibrillation).	2016	Current clinical pharmacology	2212-3938 (Electronic)	Chequel, Mathieu and Ollitrault, Pierre and Saloux, Eric and Parienti, Jean-Jacques and Fischer, Marc-Olivier and Desgué, Julien and Allouche, Stéphane and Milliez, Paul and Alexandre, Joachim	https://pubmed.ncbi.nlm.nih.gov/27412779/	BACKGROUND: Post-operative atrial fibrillation (POAF) is a major and frequent complication occurring after cardiac surgery, contributing to prolonged intensive care and hospital stays and is associated with several cardiovascular complications. The exact mechanisms and signaling pathways involved in the development of POAF seem to be multifactorial and remain to date incompletely understood. β-bl…	10.2174/1574884711666160714162128				4
rayyan-364711830	Risk-stratified evaluation of amiodarone to prevent atrial fibrillation after cardiac surgery.	2006	The Annals of thoracic surgery	1552-6259 (Electronic)	Barnes, Brian J. and Kirkland, Erin A. and Howard, Patricia A. and Grauer, Dennis W. and Gorton, Michael E. and Kramer, Jeffrey B. and Muehlebach, Gregory F. and Reed, William A.	https://pubmed.ncbi.nlm.nih.gov/16996929/	BACKGROUND: Amiodarone prophylaxis (AMP) reduces the prevalence of postoperative atrial fibrillation (POAF) after cardiac surgery. We investigated the impact of AMP on the frequency and duration of POAF, the intensive care unit and hospital length of stay, and its cost-effectiveness in a risk-stratified cohort. METHODS: A retrospective, observational analysis of 509 patients who underwent cardiac…	10.1016/j.athoracsur.2006.04.081				4
rayyan-364711831	Relation between postoperative mortality and atrial fibrillation before surgical revascularization--3-year follow-up.	2008	The Thoracic and cardiovascular surgeon	0171-6425 (Print)	Banach, M. and Goch, A. and Misztal, M. and Rysz, J. and Zaslonka, J. and Goch, J. H. and Jaszewski, R.	https://pubmed.ncbi.nlm.nih.gov/18200462/	BACKGROUND: Preoperative atrial fibrillation is one of the predictors of increased morbidity and mortality in patients undergoing surgical revascularization, and consequently, prolongs the duration of stay in the ICU and of overall hospitalization. METHODS: The study included 3000 patients subjected to primary isolated coronary artery bypass grafting from 2000 to 2004. Of the 3000 patients, 5.8 %…	10.1055/s-2007-989249				4
rayyan-364711832	Beneficial effects of intravenously administered N-3 fatty acids for the prevention of atrial fibrillation after coronary artery bypass surgery: a prospective randomized study.	2009	The Thoracic and cardiovascular surgeon	1439-1902 (Electronic)	Heidt, M. C. and Vician, M. and Stracke, S. K. H. and Stadlbauer, T. and Grebe, M. T. and Boening, A. and Vogt, P. R. and Erdogan, A.	https://pubmed.ncbi.nlm.nih.gov/19629889/	BACKGROUND: Atrial fibrillation (AF) is a common complication after coronary artery bypass grafting operation (CABG). Experimental data have shown antiarrhythmic effects of n-3 polyunsaturated fatty acids (PUFA) on myocardial cells. Orally administered PUFA could significantly reduce the rate of postoperative AF. We assessed the efficacy of PUFA for the prevention of AF after CABG. PUFA were give…	10.1055/s-0029-1185301				4
rayyan-364711833	A new algorithm for the initial evaluation and management of supraventricular tachycardia.	2006	The American journal of emergency medicine	0735-6757 (Print)	Richmond, H. C. Tyler and Taylor, Lee 3rd and Monroe, Michael H. and Littmann, Laszlo	https://pubmed.ncbi.nlm.nih.gov/16787795/	Interpretations by physicians and those generated by electrocardiograph computer softwares have poor ability to recognize different types of supraventricular tachycardia (SVT). Therefore, we developed and tested a new SVT algorithm based on easily identifiable morphological characteristics and a simple dichotomous yes/no format regarding initial electrocardiographic manifestation and response pat…	10.1016/j.ajem.2005.12.004	1	2
rayyan-364711834	Temporary transvenous cardioversion and defibrillation: a new method for practical tachyarrhythmia management.	1997	Pacing and clinical electrophysiology : PACE	0147-8389 (Print)	Luceri, R. M. and Accorti, P. R.	https://pubmed.ncbi.nlm.nih.gov/9121983/	The use of transvenous ICD systems and the recent advances in atrial defibrillation techniques have heightened interest in internal defibrillation. However, most shocks for induced or spontaneous arrhythmias in patients without devices are still delivered transthoracically using high energy. We describe the history of temporary internal defibrillation techniques and report the initial clinical re…	10.1111/j.1540-8159.1997.tb04836.x	1
rayyan-364711835	The combination of propranolol and magnesium does not prevent postoperative atrial fibrillation.	2000	The Annals of thoracic surgery	0003-4975 (Print)	Solomon, A. J. and Berger, A. K. and Trivedi, K. K. and Hannan, R. L. and Katz, N. M.	https://pubmed.ncbi.nlm.nih.gov/10654500/	BACKGROUND: Atrial fibrillation is a common complication of cardiovascular surgery. Beta-blockers have been shown to decrease the incidence of postoperative atrial fibrillation. However, the use of magnesium is more controversial. It was our hypothesis that adjunctive magnesium sulfate would improve the efficacy of beta-blockers alone in the prevention of postoperative atrial fibrillation. METHOD…	10.1016/s0003-4975(99)01187-x			3
rayyan-364711836	Intraoperative identification of cardiac patients at risk to develop postoperative atrial fibrillation.	1991	Annals of surgery	0003-4932 1528-1140	Lowe, J. E. and Hendry, P. J. and Hendrickson, S. C. and Wells, R.	https://pubmed.ncbi.nlm.nih.gov/2025058/	Postoperative atrial fibrillation (AF) is a complication occurring in 11% to 36% of patients after cardiac operations, which results in increased morbidity and hospital costs. A new electrophysiologic screening test was developed to identify those patients at risk for development of postoperative AF. The test was validated in 50 patients (43 men and 7 women) with a mean age of 59.6 +/- 1.3 years …	10.1097/00000658-199105000-00002				4
rayyan-364711837	Magnesium sulfate.	1999	Dimensions of critical care nursing : DCCN	0730-4625 (Print)		https://pubmed.ncbi.nlm.nih.gov/10640026/		10.1097/00003465-199907000-00005	1
rayyan-364711838	Landiolol hydrochloride for prevention of atrial fibrillation after coronary artery bypass grafting: new evidence from the PASCAL trial.	2011	The Journal of thoracic and cardiovascular surgery	1097-685X (Electronic)	Sezai, Akira and Minami, Kazutomo and Nakai, Toshiko and Hata, Mitsumasa and Yoshitake, Isamu and Wakui, Shinji and Shiono, Motomi and Hirayama, Atsushi	https://pubmed.ncbi.nlm.nih.gov/21269646/	OBJECTIVE: Atrial fibrillation occurs frequently after cardiac surgery and not only prolongs hospitalization but also influences the prognosis. We investigated whether landiolol hydrochloride, an ultrashort-acting beta-blocker, could reduce postoperative atrial fibrillation in a randomized controlled trial. METHODS: The subjects were 140 patients undergoing coronary artery bypass grafting at the …	10.1016/j.jtcvs.2010.10.045			3
rayyan-364711839	Electrical storm: A focused review for the emergency physician.	2020	The American journal of emergency medicine	1532-8171 0735-6757	Dyer, Sean and Mogni, Benjamin and Gottlieb, Michael		BACKGROUND: Electrical storm is a dangerous condition presenting to the Emergency Department that requires rapid diagnosis and management. OBJECTIVE: This article provides a review of the diagnosis and management of electrical storm for the emergency clinician. DISCUSSION: Electrical storm is defined as ≥3 episodes of sustained ventricular tachycardia, ventricular fibrillation, or shocks from an …	10.1016/j.ajem.2020.04.017	1
rayyan-364711840	Does the outcome improve after radiofrequency ablation for atrial fibrillation in patients undergoing cardiac surgery? A propensity-matched comparison.	2012	European journal of cardio-thoracic surgery : official journal of the European Association for Cardio-thoracic Surgery	1873-734X (Electronic)	Attaran, Saina and Saleh, Hesham Z. and Shaw, Matthew and Ward, Andrew and Pullan, Mark and Fabri, Brian M.	https://pubmed.ncbi.nlm.nih.gov/22219413/	OBJECTIVES: Preoperative atrial fibrillation (AF) significantly reduces the survival rate post cardiac surgery. It has been shown that patients in persistent or paroxysmal AF have higher mid- and long-term mortality post cardiac surgery compared with those in sinus rhythm. In this study we aimed to assess whether radiofrequency (RF) ablation during cardiac surgery in these patients improves the s…	10.1093/ejcts/ezr107					5
rayyan-364711841	Preoperative beta-blocker use reduces atrial fibrillation in off-pump coronary bypass surgery.	2007	ANZ journal of surgery	1445-1433 (Print)	Imren, Yildirim and Benson, Ariel A. and Zor, Hakan and Tasoglu, Irfan and Ereren, Emrah and Sinci, Volkan and Gokgoz, Levent and Halit, Velit	https://pubmed.ncbi.nlm.nih.gov/17501880/	BACKGROUND: Atrial fibrillation (AF) after coronary artery bypass graft surgery constitutes the most common sustained arrhythmia and results in many complications. The purpose of this study was to assess the effects of prophylactic use of beta-blockers against atrial fibrillation in off-pump surgery patients in the early postoperative period. METHODS: From 2002 to 2005, 78 patients were enrolled …	10.1111/j.1445-2197.2007.04088.x			3
rayyan-364711842	Anticoagulation therapy in atrial fibrillation in combination with acute myocardial infarction influences long-term outcome: a prospective cohort study from the Register of Information and Knowledge About Swedish Heart Intensive Care Admissions (RIKS-HIA).	2005	Circulation	1524-4539 (Electronic)	Stenestrand, Ulf and Lindbäck, Johan and Wallentin, Lars	https://pubmed.ncbi.nlm.nih.gov/16301355/	BACKGROUND: The American and European guidelines do not agree with regard to antithrombotic treatment in patients with atrial fibrillation (AF) and acute myocardial infarction (AMI), thus causing uncertainty among physicians. We investigated the prescription of oral anticoagulation (OAC) in patients discharged alive with AF after an AMI and the influence of OAC treatment on 1-year mortality. METH…	10.1161/CIRCULATIONAHA.105.552984				4
rayyan-364711843	Predictors of atrial fibrillation after off-pump coronary artery bypass graft surgery.	2007	British journal of anaesthesia	0007-0912 (Print)	Hosokawa, K. and Nakajima, Y. and Umenai, T. and Ueno, H. and Taniguchi, S. and Matsukawa, T. and Mizobe, T.	https://pubmed.ncbi.nlm.nih.gov/17403706/	BACKGROUND: Postoperative atrial fibrillation (AF) is one of the most common complications after cardiothoracic surgery and is associated with an increased risk of stroke, and longer hospital stay. The pathophysiology of postoperative AF is uncertain, and its prevention remains unsatisfactory. Many previous studies have examined the predictors of AF after on-pump coronary artery bypass graft surg…	10.1093/bja/aem067				4
rayyan-364711844	Does preoperative statin therapy prevent postoperative atrial fibrillation in patients undergoing cardiac surgery?	2015	Interactive cardiovascular and thoracic surgery	1569-9285 (Electronic)	Goh, Sean L. and Yap, Kok H. and Chua, Kim C. and Chao, Victor T. T.	https://pubmed.ncbi.nlm.nih.gov/25476462/	A best evidence topic was written according to a structured protocol. The question addressed was: does preoperative statin therapy prevent postoperative atrial fibrillation (AF) in patients undergoing cardiac surgery? There were 445 papers found using the reported search. From these, 12 represented the best evidence to answer the clinical question. The authors, journal, date and country of public…	10.1093/icvts/ivu402					5
rayyan-364711845	Relationship between perioperative left atrial appendage doppler velocity estimates and new-onset atrial fibrillation in patients undergoing coronary artery bypass graft surgery with cardiopulmonary bypass.	2017	Annals of cardiac anaesthesia	0974-5181 (Electronic)	Sarin, Kunal and Chauhan, Sandeep and Bisoi, Akshay K. and Kapoor, Poonam Malhotra and Gharde, Parag and Choudhury, Arindam	https://pubmed.ncbi.nlm.nih.gov/28994674/	BACKGROUND: Literature search reveals that postoperative atrial fibrillation (POAF) occurs in 15%-40% of coronary artery bypass graft (CABG) patients. Although several risk models exist for predicting the development of POAF, few have studied left atrial appendage (LAA) velocity. We hypothesize that an association between LAA velocity and development of POAF exists. DESIGN AND METHODS: Single ins…	10.4103/aca.ACA_73_17				4
rayyan-364711846	Early Transthoracic Echocardiography after Cardiac Surgery Predicts Postoperative Atrial Fibrillation.	2016	Echocardiography (Mount Kisco, N.Y.)	1540-8175 (Electronic)	Lacalzada, Juan and Jiménez, Juan José and Iribarren, José Luis and de la Rosa, Alejandro and Martín-Cabeza, Marta and Izquierdo, María Manuela and Marí-López, Belén and García-González, Martín Jesús and Jorge-Pérez, Pablo and Barragán, Antonio and Laynez, Ignacio	https://pubmed.ncbi.nlm.nih.gov/27144943/	PURPOSE: Postoperative atrial fibrillation (POAF) is frequent after cardiac surgery. We aimed to establish a predictive model of POAF based on postoperative transthoracic echocardiography (TTE) findings. METHODS: This study included 147 patients (aged 67 ± 11 years; 109 men) undergoing coronary artery bypass grafting and/or aortic valve replacement. TTE and Doppler tissue imaging were performed o…	10.1111/echo.13254				4
rayyan-364711847	Temporary atrial pacing in the prevention of postoperative atrial fibrillation.	2007	Pacing and clinical electrophysiology : PACE	0147-8389 (Print)	Neto, Vicente Avila and Costa, Roberto and Da Silva, Kátia Regina and Martins, André Luiz Mendes and Escobar, Luiz Fernando and Moreira, Luiz Felipe Pinho and Costa, Regina Valéria and Santos, Letícia Bezerra and Melo, Ricardo Fernandes Azevedo	https://pubmed.ncbi.nlm.nih.gov/17302724/	BACKGROUND: Atrial fibrillation (AF) is a common complication after coronary artery bypass grafting (CABG). Since its prevention with prophylactic drug therapy has limited success, alternative approaches are desirable. This study examined the efficacy of atrial or biatrial pacing, compared with no pacing, on the incidence of AF after isolated CABG. METHODS: From August 2002 to September 2004, 240…	10.1111/j.1540-8159.2007.00611.x				4
rayyan-364711848	Predictors and impact of atrial fibrillation after isolated coronary artery bypass grafting.	2002	Critical care medicine	0090-3493 1530-0293	Hravnak, Marilyn and Hoffman, Leslie A. and Saul, Melissa I. and Zullo, Thomas G. and Whitman, Gayle R. and Griffith, Bartley P.	https://pubmed.ncbi.nlm.nih.gov/11889304/	OBJECTIVE: Although an extensive number of studies have attempted to identify predictors of new-onset atrial fibrillation (AFIB) after coronary artery bypass grafting (CABG), a strong predictive model does not exist. Prior studies have included patients recruited from multiple centers with variant AFIB prevalence rates and those who underwent CABG in combination with other surgical procedures. Al…	10.1097/00003246-200202000-00011				4
rayyan-364711849	Effect of perioperative statins on death, myocardial infarction, atrial fibrillation, and length of stay: a systematic review and meta-analysis.	2012	Archives of surgery (Chicago, Ill. : 1960)	1538-3644 (Electronic)	Chopra, Vineet and Wesorick, David H. and Sussman, Jeremy B. and Greene, Todd and Rogers, Mary and Froehlich, James B. and Eagle, Kim A. and Saint, Sanjay	https://pubmed.ncbi.nlm.nih.gov/22351917/	OBJECTIVE: To assess the influence of perioperative statin treatment on the risk of death, myocardial infarction, atrial fibrillation, and hospital and intensive care unit length of stay in statin-naive patients undergoing cardiac or noncardiac surgery. DATA SOURCES: MEDLINE via PubMed, EMBASE, Biosis, and the Cochrane Central Register of Controlled Trials via Ovid. Additional studies were identi…	10.1001/archsurg.2011.897				4
rayyan-364711850	Inferior vena cava variation compared to pulse contour analysis as predictors of fluid responsiveness: a prospective cohort study.	2011	Journal of intensive care medicine	1525-1489 (Electronic)	Machare-Delgado, Enrique and Decaro, Matthew and Marik, Paul E.	https://pubmed.ncbi.nlm.nih.gov/21595098/	BACKGROUND: Both occult hypoperfusion and volume overload are associated with increased morbidity and mortality in critically ill patients. Accurately predicting fluid responsiveness (FRes) allows for optimization of cardiac performance while avoiding fluid overload and prolonged mechanical ventilation. OBJECTIVE: To simultaneously assess the ability to predict FRes using the stroke volume variat…	10.1177/0885066610384192				4
rayyan-364711851	Effect of Statins on the Incidence of Postoperative Atrial Fibrillation after Cardiac Valve Surgery.	2015	Pharmacotherapy	1875-9114 (Electronic)	Bolesta, Scott and Kong, Fanhui	https://pubmed.ncbi.nlm.nih.gov/26598092/	STUDY OBJECTIVE: To evaluate the effect of preoperative statin use on the incidence of postoperative atrial fibrillation (POAF) in patients undergoing isolated cardiac valve surgery. DESIGN: Single-center retrospective cohort study. SETTING: Mixed medical-surgical intensive care unit in a community hospital. PATIENTS: A total of 244 adults who underwent isolated cardiac valve surgery between Apri…	10.1002/phar.1655				4
rayyan-364711852	Agreement between ICU clinicians and electrophysiology cardiologists on the decision to initiate a QTc-interval prolonging medication in critically ill patients with potential risk factors for torsade de pointes: a comparative, case-based evaluation.	2013	Pharmacotherapy	1875-9114 (Electronic)	Fongemie, Justin M. and Al-Qadheeb, Nada S. and Estes, N. A. Mark 3rd and Roberts, Russel J. and Temtanakitpaisan, Yutthapong and Ruthazer, Robin and Devlin, John W.	https://pubmed.ncbi.nlm.nih.gov/23529904/	STUDY OBJECTIVES: To measure concordance between different intensive care unit (ICU) clinicians and a consensus group of electrophysiology (EP) cardiologists for use of a common rate-corrected QT interval (QTc)-prolonging medication in cases containing different potential risk factor(s) for torsade de pointes (TdP). DESIGN: Prospective case-based evaluation. SETTING: Academic medical center with …	10.1002/phar.1242	1
rayyan-364711853	Effect of landiolol hydrochloride after off-pump coronary artery bypass.	2013	Asian cardiovascular & thoracic annals	1816-5370 (Electronic)	Maisawa, Kazuma and Yamazaki, Kenji and Ishitoya, Hiroshi and Shimamura, Yoshiei	https://pubmed.ncbi.nlm.nih.gov/24532615/	OBJECTIVES: many studies have shown that oral beta blockers reduce the incidence of atrial fibrillation after coronary artery bypass. The goal of this study was to determine whether landiolol, an intravenous beta blocker, reduces the incidence of atrial fibrillation after off-pump coronary artery bypass. METHODS: 39 consecutive patients were given landiolol after coronary artery bypass, and 20 wh…	10.1177/0218492312450865			3
rayyan-364711854	[The Role of Ultrarapid Acting Betablocker Esmolol and Landiolol in Critically Ill Patients].	2019	Deutsche medizinische Wochenschrift (1946)	1439-4413 0012-0472	Gassanov, Natig and Er, Fikret		Supraventricular tachyarrhythmias, especially atrial fibrillation, are common in cardiac and non-cardiac patients with or without surgery. Prolonged rhythm disturbances may impair cardiac function and worsen the clinical outcome and prognosis. Therefore, heart rate control may be necessary to prevent cardiovascular events.Esmolol and landiolol as ultrashort and rapid acting highly selective β (1)…	10.1055/a-0936-3872						6
rayyan-364711855	Management of atrial tachyarrhythmias in the critically ill: a comparison of intravenous procainamide and amiodarone.	1993	Intensive care medicine	0342-4642 (Print)	Chapman, M. J. and Moran, J. L. and O'Fathartaigh, M. S. and Peisach, A. R. and Cunningham, D. N.	https://pubmed.ncbi.nlm.nih.gov/8440799/	OBJECTIVE: To compare the efficacy and safety of intravenous (IV) amiodarone and procainamide for the treatment of atrial tachyarrhythmias (AT) in the critically ill. DESIGN: In this prospective study, patients were allocated to drug treatment on the basis of hospital identification number, even for procainamide and odd for amiodarone. SETTING: Patients were recruited from a teaching hospital ICU…	10.1007/BF01709278		2		4
rayyan-364711856	Prognostic impact of new-onset atrial fibrillation associated with worsening heart failure in aging patients with severely decompensated acute heart failure.	2020	International journal of cardiology	1874-1754 (Electronic)	Kiuchi, Kazutaka and Shirakabe, Akihiro and Kobayashi, Nobuaki and Okazaki, Hirotake and Matsushita, Masato and Shibata, Yusaku and Goda, Hiroki and Shigihara, Shota and Asano, Kazuhiro and Tani, Kenichi and Hata, Noritake and Asai, Kuniya and Shimizu, Wataru	https://pubmed.ncbi.nlm.nih.gov/31813678/	BACKGROUNDS: The prevalence of atrial fibrillation (AF) has been increasing in aging societies. The prognostic impact of AF associated with worsening heart failure (HF) remains obscure. METHODS AND RESULTS: We analyzed 1170 acute heart failure (AHF) patients who required intensive care. Patients were assigned to two groups according to the prevalence of AF: no episode of AF (n = 940) and pre-exis…	10.1016/j.ijcard.2019.09.020				4
rayyan-364711857	Short-course of ranolazine prevents postoperative atrial fibrillation following coronary artery bypass grafting and valve surgeries.	2015	Clinical research in cardiology : official journal of the German Cardiac Society	1861-0692 (Electronic)	Hammond, Drayton A. and Smotherman, Carmen and Jankowski, Christopher A. and Tan, Stephen and Osian, Omeni and Kraemer, Dale and DeLosSantos, Marci	https://pubmed.ncbi.nlm.nih.gov/25416563/	BACKGROUND: Postoperative atrial fibrillation (POAF) is a common complication arising after coronary artery bypass grafting (CABG) and valve replacement or repair surgeries. POAF has been associated with increased mortality, morbidity and cost. METHODS: The study was conducted to evaluate the incidence of POAF following CABG, valve or combination surgeries when perioperative ranolazine (1,000 mg …	10.1007/s00392-014-0796-x				4
rayyan-364711858	Postoperative atrial fibrillation: a comparison of off-pump coronary artery bypass surgery and conventional coronary artery bypass graft surgery.	2002	Journal of cardiothoracic and vascular anesthesia	1053-0770 (Print)	Place, D. G. and Peragallo, R. A. and Carroll, J. and Cusimano, R. J. and Cheng, D. C. H.	https://pubmed.ncbi.nlm.nih.gov/11957161/	OBJECTIVE: To compare the incidence and pattern of onset of postoperative atrial fibrillation (AF) in patients undergoing coronary artery bypass graft (CABG) surgery with and without cardiopulmonary bypass (CPB). DESIGN: Retrospective, cohort-controlled study. SETTING: University hospital and tertiary referral center. PARTICIPANTS: A group of 108 consecutive patients who underwent primary off-pum…	10.1053/jcan.2002.31054					5
rayyan-364711859	Esmolol Compared with Amiodarone in the Treatment of Recent-Onset Atrial Fibrillation (RAF): An Emergency Medicine External Validity Study.	2019	The Journal of emergency medicine	0736-4679 (Print)	Milojevic, Kolia and Beltramini, Alexandra and Nagash, Mohsen and Muret, Alexandre and Richard, Olivier and Lambert, Yves	https://pubmed.ncbi.nlm.nih.gov/30711368/	BACKGROUND: Recent-onset atrial fibrillation (RAF) is the most frequent supraventricular dysrhythmia in emergency medicine. Severely compromised patients require acute treatment with injectable drugs OBJECTIVE: The main purpose of this external validity study was to compare the short-term efficacy of esmolol with that of amiodarone to treat severe RAF in an emergency setting. METHODS: This retros…	10.1016/j.jemermed.2018.12.010			3
rayyan-364711860	The new onset of atrial arrhythmias following major noncardiothoracic surgery is associated with increased mortality.	1998	Chest	0012-3692 (Print)	Brathwaite, D. and Weissman, C.	https://pubmed.ncbi.nlm.nih.gov/9726731/	STUDY OBJECTIVES: To examine the incidence and consequences of atrial arrhythmias in surgical ICU patients following major noncardiac, nonthoracic surgery. DESIGN: Prospective observational study. SETTING: University hospital surgical ICU. PATIENTS: Four hundred sixty-two consecutive patients after noncardiothoracic surgery. INTERVENTIONS: None. MEASUREMENTS AND RESULTS: Patients were assigned to…	10.1378/chest.114.2.462				4
rayyan-364711861	The clinical course of new-onset atrial fibrillation after elective aortic operations.	2001	Journal of the American College of Surgeons	1072-7515 (Print)	Valentine, R. J. and Rosen, S. F. and Cigarroa, J. E. and Jackson, M. R. and Modrall, J. G. and Clagett, G. P.	https://pubmed.ncbi.nlm.nih.gov/11708506/	BACKGROUND: The onset of atrial fibrillation (AFIB) in the postoperative setting has been associated with increased morbidity and mortality in patients undergoing major noncardiothoracic operations. The purpose of this study was to determine the incidence, associated complications, and outcomes of AFIB after open aortic operations. STUDY DESIGN: We studied 211 consecutive patients undergoing elec…	10.1016/s1072-7515(01)01028-6				4
rayyan-364711862	Permanent atrial fibrillation portends poor outcomes in hospitalized patients with COVID-19: A retrospective observational study.	2021	Journal of electrocardiology	1532-8430 (Electronic)	Özdemir, İbrahim Halil and Özlek, Bülent and Çetin, Nurullah	https://pubmed.ncbi.nlm.nih.gov/33601308/	BACKGROUND: Data specifically addressed to whether atrial fibrillation (AF) would contribute to increasing the risk for severe forms of novel coronavirus disease (COVID-19) or worse prognosis remain unclear. Hence, we sought to assess the association of permanent AF with in-hospital outcomes in patients with COVID-19. METHODS: This was a single-centered, retrospective, observational study includi…	10.1016/j.jelectrocard.2021.01.016				4
rayyan-364711863	Clinical and echocardiographic predicators of postoperative atrial fibrillation.	2014	Asian cardiovascular & thoracic annals	1816-5370 (Electronic)	Elawady, Mohamed Ahmed and Bashandy, Mohamed	https://pubmed.ncbi.nlm.nih.gov/24887874/	BACKGROUND: Postoperative atrial fibrillation is the most common arrhythmia after coronary artery bypass grafting, with a reported incidence of 10% to 60%. Preoperative clinical and echocardiographic data, especially the atrial electromechanical interval, predict postoperative atrial fibrillation in elective coronary artery bypass patients. METHODS: A prospective study evaluated preoperative clin…	10.1177/0218492313503572				4
rayyan-364711864	Intravenous metoprolol versus diltiazem for rate control in noncardiac, nonthoracic postoperative atrial fibrillation.	2014	The Annals of pharmacotherapy	1542-6270 (Electronic)	Personett, Heather A. and Smoot, Dustin L. and Stollings, Joanna L. and Sawyer, Mark and Oyen, Lance J.	https://pubmed.ncbi.nlm.nih.gov/24408816/	BACKGROUND: Little guidance exists on effective management of postoperative atrial fibrillation (POAF) following noncardiac, nonthoracic (NCNT) surgery. OBJECTIVES: The purpose of this study was to identify whether a difference exists between intravenous (IV) metoprolol and diltiazem when used to achieve hemodynamically stable rate control in POAF following NCNT surgery. METHODS: This retrospecti…	10.1177/1060028013512473			3
rayyan-364711865	Esmolol: a titratable short-acting intravenous beta blocker for acute critical care settings.	1987	American heart journal	0002-8703 (Print)	Turlapaty, P. and Laddu, A. and Murthy, V. S. and Singh, B. and Lee, R.	https://pubmed.ncbi.nlm.nih.gov/2889341/	Esmolol (Brevibloc) is an intravenous, short-acting, titratable, cardioselective beta blocker with a very rapid onset and offset of action (t1/2 = 9.2 minutes). Esmolol-induced beta blockade can be maintained as long as infusion is continued. It exhibits neither intrinsic sympathomimetic activity nor significant membrane-stabilizing activity. It is rapidly metabolized by an esterase in the erythr…	10.1016/0002-8703(87)90797-6			3
rayyan-364711866	A Novel Risk Score to Predict New Onset Atrial Fibrillation in Patients Undergoing Isolated Coronary Artery Bypass Grafting.	2018	The heart surgery forum	1522-6662 (Electronic)	Lin, Sophie Z. and Crawford, Todd C. and Suarez-Pierre, Alejandro and Magruder, J. Trent and Carter, Michael V. and Cameron, Duke E. and Whitman, Glenn J. and Lawton, Jennifer and Baumgartner, William A. and Mandal, Kaushik	https://pubmed.ncbi.nlm.nih.gov/30604674/	BACKGROUND: Atrial fibrillation (AF) is common after cardiac surgery and contributes to increased morbidity and mortality. Our objective was to derive and validate a predictive model for AF after CABG in patients, incorporating novel echocardiographic and laboratory values. METHODS: We retrospectively reviewed patients at our institution without preexisting dysrhythmia who underwent on-pump, isol…	10.1532/hsf.2151				4
rayyan-364711867	Postoperative oral amiodarone as prophylaxis against atrial fibrillation after coronary artery surgery.	2002	Journal of cardiothoracic and vascular anesthesia	1053-0770 (Print)	Yazigi, Alexandre and Rahbani, Pielly and Zeid, Hicham Abou and Madi-Jebara, Samia and Haddad, Fadia and Hayek, Gemma	https://pubmed.ncbi.nlm.nih.gov/12407614/	OBJECTIVE: To assess the prophylactic effect of postoperative oral amiodarone on the incidence and severity of atrial fibrillation (AF) after coronary artery surgery. DESIGN: Prospective, randomized, blinded, controlled study. SETTING: University hospital. PARTICIPANTS: Patients who had coronary artery surgery (n = 200). INTERVENTIONS: Patients in group 1 (n = 100) received oral amiodarone, 15 mg…	10.1053/jcan.2002.126956				4
rayyan-364711868	CHADS(2) Score Predicts Postoperative Atrial Fibrillation in Patients Undergoing Elective Pulmonary Lobectomy.	2017	The Annals of thoracic surgery	1552-6259 (Electronic)	Kotova, Svetlana and Wang, Mansen and Lothrop, Katie and Grunkemeier, Gary and Merry, Heather E. and Handy, John R.	https://pubmed.ncbi.nlm.nih.gov/28215423/	BACKGROUND: Postoperative atrial fibrillation (PAF) affects 12% to 17% of patients undergoing lobectomy and is associated with increased morbidity. CHADS(2) (congestive heart failure history, hypertension history, age ≥75 years, diabetes mellitus history, and stroke or transient ischemic attack symptoms previously) is used to predict stroke risk in patients with existing AF. It also has been show…	10.1016/j.athoracsur.2016.11.007				4
rayyan-364711869	Amiodarone prophylaxis for atrial fibrillation of high-risk patients after coronary bypass grafting: a prospective, double-blinded, placebo-controlled, randomized study.	2006	European heart journal	0195-668X (Print)	Budeus, Marco and Hennersdorf, Marcus and Perings, Stefan and Röhlen, Shinga and Schnitzler, Stefan and Felix, Oliver and Reimert, Klaus and Feindt, Peter and Gams, Emmeran and Lehmann, Nils and Wieneke, Heinrich and Sack, Stefan and Erbel, Raimund and Perings, Christian	https://pubmed.ncbi.nlm.nih.gov/16760210/	AIMS: Atrial fibrillation (AF) occurs often in patients after coronary artery bypass grafting (CABG) and can result in increased morbidity and mortality. Previous studies using P-wave signal-averaged electrocardiogram (P-SAECG) have shown that patients with a longer filtered P-wave duration (FPD) have a high risk of AF after CABG. We have shown that patients with an FPD > or = 124 ms and a root-m…	10.1093/eurheartj/ehl082				4
rayyan-364711870	Postoperative Atrial Fibrillation after Minimally Invasive Direct Coronary Artery Bypass: A Single-Center, 5-Year Follow-Up Study.	2021	The heart surgery forum	1522-6662 (Electronic)	Fan, Guangpu and Liu, Jing and Dong, Suixin and Chen, Yu	https://pubmed.ncbi.nlm.nih.gov/34173763/	OBJECTIVE: To evaluate the risk factors and explore the mid-term outcomes of postoperative atrial fibrillation (POAF) after minimally invasive direct coronary artery bypass (MIDCAB). METHODS: A total of 165 patients, who underwent isolated MIDCAB from 2012 to 2015, were enrolled in the study and retrospectively reviewed. Patients with preoperative arrhythmia, concomitant surgical procedures were …	10.1532/hsf.3621				4
rayyan-364711871	Renal dysfunction and the risk of postoperative atrial fibrillation after cardiac surgery: role beyond the CHA2DS2-VASc score.	2015	Europace : European pacing, arrhythmias, and cardiac electrophysiology : journal of the working groups on cardiac pacing, arrhythmias, and cardiac cellular electrophysiology of the European Society of Cardiology	1532-2092 (Electronic)	Chua, Su-Kiat and Shyu, Kou-Gi and Lu, Ming-Jen and Hung, Huei-Fong and Cheng, Jun-Jack and Chiu, Chiung-Zuan and Lin, Chia-Hsun and Chao, Hung-Hsing and Lo, Huey-Ming	https://pubmed.ncbi.nlm.nih.gov/25662985/	AIMS: To investigate whether renal dysfunction is a useful predictor of postoperative atrial fibrillation (POAF) after cardiac surgery. We also aimed to determine whether the addition of renal dysfunction into the scoring system could improve diagnostic accuracy of the CHA2DS2-VASc score to predict POAF. METHODS AND RESULTS: The study prospectively enrolled 350 consecutive patients who underwent …	10.1093/europace/euu360				4
rayyan-364711872	The CHA2DS2-VASc score for predicting atrial fibrillation in patients presenting with ST elevation myocardial infarction: prospective observational study.	2019	Sao Paulo medical journal = Revista paulista de medicina	1806-9460 (Electronic)	Aksoy, Fatih and Baş, Hasan Aydin and Bağcı, Ali and Oskay, Tulay	https://pubmed.ncbi.nlm.nih.gov/31340253/	BACKGROUND: Atrial fibrillation (AF) is the most common form of supraventricular arrhythmia following ST-elevation myocardial infarction (STEMI). The CHA2DS2-VASc and CHADS2 scores are used to estimate thromboembolic risk in cases of AF. Their usefulness in predicting the development of AF in patients presenting STEMI is unknown. OBJECTIVE: To evaluate the predictive value of the CHADS2 and CHA2D…	10.1590/1516-3180.2018.0431140319		2		4
rayyan-364711873	Effect of low-dose landiolol, an ultrashort-acting beta-blocker, on postoperative atrial fibrillation after CABG surgery.	2009	General thoracic and cardiovascular surgery	1863-6705 (Print)	Fujiwara, Hidenori and Sakurai, Masahiro and Namai, Asako and Kawamura, Takae	https://pubmed.ncbi.nlm.nih.gov/19280308/	OBJECTIVE: Postoperative atrial fibrillation is the most common complication after coronary artery bypass grafting (CABG). This complication is associated with prolongation of the intensive care unit stay and hospitalization time with attendant increased hospitalization costs, and it is an important risk factor for perioperative cerebrovascular accidents. Landiolol is a newly developed ultrashort…	10.1007/s11748-008-0341-9			3
rayyan-364711874	Biatrial pacing vs. intravenous amiodarone in prevention of atrial fibrillation after coronary artery bypass surgery.	2009	Pakistan journal of biological sciences : PJBS	1028-8880 (Print)	Akbarzadeh, F. and Kazemi-Arbat, B. and Golmohammadi, A. and Pourafkari, L.	https://pubmed.ncbi.nlm.nih.gov/20387748/	This study was aimed to compare the results of post operative biatrial pacing and i.v. amiodarone in prevention of AF. In a single blind randomized clinical trial, 210 patients scheduled for elective CABG surgery were randomized either to receive overdrive biatrial pacing, i.v. amiodarone or no intervention. Incidence of AF postoperatively evaluated. Pacing was successful in 83% of patients and 8…	10.3923/pjbs.2009.1325.1329				4
rayyan-364711875	The independent association of renal dysfunction and arrhythmias in critically ill patients.	2002	Chest	0012-3692 (Print)	Soman, Sandeep S. and Sandberg, Keisha R. and Borzak, Steven and Hudson, Michael P. and Yee, Jerry and McCullough, Peter A.	https://pubmed.ncbi.nlm.nih.gov/12171849/	STUDY OBJECTIVES: The purpose of this study was to quantify the impact of baseline renal dysfunction on incidence and occurrence of cardiac arrhythmias in the coronary ICU. BACKGROUND: Renal dysfunction is an established predictor of all-cause mortality in the ICU setting. We set out to evaluate the independent contributory effect of renal dysfunction to arrhythmias and mortality in this populati…	10.1378/chest.122.2.669	1	2
rayyan-364711876	Parenteral magnesium sulfate versus amiodarone in the therapy of atrial tachyarrhythmias: a prospective, randomized study.	1995	Critical care medicine	0090-3493 (Print)	Moran, J. L. and Gallagher, J. and Peake, S. L. and Cunningham, D. N. and Salagaras, M. and Leppard, P.	https://pubmed.ncbi.nlm.nih.gov/7587256/	OBJECTIVE: To compare the efficacy of parenteral magnesium sulfate vs. amiodarone in the therapy of atrial tachyarrhythmias in critically ill patients. DESIGN: Prospective, randomized study. SETTING: Multidisciplinary intensive care unit (ICU) at a university teaching hospital. PATIENTS: Forty-two patients, 21 medical and 21 surgical, of mean (SD) age 67 +/- 15 yrs and mean Acute Physiology and C…	10.1097/00003246-199511000-00005	1
rayyan-364711877	Perioperative use of a beta blocker in coronary artery bypass grafting.	2013	Asian cardiovascular & thoracic annals	1816-5370 (Electronic)	Ogawa, Shinji and Okawa, Yasuhide and Goto, Yoshihiro and Aoki, Masakazu and Baba, Hiroshi	https://pubmed.ncbi.nlm.nih.gov/24570490/	OBJECTIVES: Atrial fibrillation after cardiac surgery is associated with increases in the risk of complications, length of intensive care unit stay, and cost of care. Beta blockers are effective for controlling myocardial ischemia and arrhythmia and suppressing inflammatory cytokines. The purpose of this study was to examine the effect of administrating a short-acting beta-adrenoceptor antagonist…	10.1177/0218492312451166			3
rayyan-364711878	New-Onset Atrial Arrhythmias Are Independently Associated With In-Hospital Mortality in Veno-Venous Extracorporeal Membrane Oxygenation.	2022	Journal of cardiothoracic and vascular anesthesia	1532-8422 (Electronic)	Li, Cecilia and Pajoumand, Mehrnaz and Lambert, Kerry and Najia, Laila and Bathula, Allison L. and Mazzeffi, Michael A. and Galvagno, Samuel M. and Tabatabai, Ali and Grazioli, Alison and Dahi, Siamak and Hochberg, Eric S. and Plazak, Michael E.	https://pubmed.ncbi.nlm.nih.gov/35065878/	OBJECTIVE: To explore if atrial arrhythmias are associated with in-hospital mortality in veno-venous extracorporeal membrane oxygenation (VV-ECMO) patients. DESIGN: Retrospective observational cohort study. SETTING: Quaternary care academic medical center. PARTICIPANTS: Patients with respiratory failure requiring VV-ECMO for >24 hours between January 1, 2016, and January 1, 2019. INTERVENTIONS: N…	10.1053/j.jvca.2021.12.012	1
rayyan-364711879	High postoperative interleukin-8 levels related to atrial fibrillation in patients undergoing coronary artery bypass surgery.	2008	World journal of surgery	0364-2313 (Print)	Wu, Zhong-Kai and Laurikka, Jari and Vikman, Saila and Nieminen, Riina and Moilanen, Eeva and Tarkka, Matti R.	https://pubmed.ncbi.nlm.nih.gov/18850246/	BACKGROUND: Atrial fibrillation (AF) is the most frequently encountered postoperative arrhythmic complication after coronary artery bypass graft (CABG). There is increasing evidence to support the influence of inflammation in the pathogenesis of AF. The aim of the present study was to investigate the relation of postoperative new AF and systemic inflammatory changes after CABG. METHODS: A total o…	10.1007/s00268-008-9758-7				4
rayyan-364711880	Diltiazem to treat sinus tachycardia in critically ill patients: a four-year experience.	2001	Critical care medicine	0090-3493 (Print)	Gabrielli, A. and Gallagher, T. J. and Caruso, L. J. and Bennett, N. T. and Layon, A. J.	https://pubmed.ncbi.nlm.nih.gov/11588443/	OBJECTIVES: To determine whether an intravenous infusion of the calcium channel blocker diltiazem was effective and safe in treating sinus tachycardia in critically ill adult patients with contraindications to beta-blockers or in whom beta-blockers were ineffective. DESIGN: Retrospective chart review. SETTING: University medical center. PATIENTS: The records of 171 surgical intensive care unit pa…	10.1097/00003246-200110000-00004	1
rayyan-364711881	Oral amiodarone reduces incidence of postoperative atrial fibrillation.	1999	The Annals of thoracic surgery	0003-4975 (Print)	Katariya, K. and DeMarchena, E. and Bolooki, H.	https://pubmed.ncbi.nlm.nih.gov/10585027/	BACKGROUND: Atrial fibrillation (AF) is a common occurrence after heart operations that use cardiopulmonary bypass. It can cause life-threatening complications as well as delay discharge and increase hospitalization costs. The purpose of this study was to evaluate the effect of orally administered low-dose amiodarone on the incidence of new onset postoperative AF. METHODS: In this prospective stu…	10.1016/s0003-4975(99)00994-7				4
rayyan-364711882	Incidence of immediate postextubation complications in critically Ill adult patients.	2020	Heart & lung : the journal of critical care	1527-3288 (Electronic)	Andreu, Mauro Federico and Bezzi, Marco Guillermo and Dotta, María Eugenia	https://pubmed.ncbi.nlm.nih.gov/32979642/	BACKGROUND: Postextubation complication rates vary among studies. It is necessary to standardize a method to identify postextubation complications and determine their potential association with extubation failure and reintubation in critically ill adult patients. OBJECTIVES: To describe immediate (up to 60 min) endotracheal postextubation complications in critically ill adult patients and determi…	10.1016/j.hrtlng.2020.09.016				4
rayyan-364711883	Society of Cardiovascular Anesthesiologists/European Association of Cardiothoracic Anaesthetists Practice Advisory for the Management of Perioperative Atrial Fibrillation in Patients Undergoing Cardiac Surgery.	2019	Anesthesia and analgesia	1526-7598 (Electronic)	Muehlschlegel, J. Daniel and Burrage, Peter S. and Ngai, Jennie Yee and Prutkin, Jordan M. and Huang, Chuan-Chin and Xu, Xinling and Chae, Sanders H. and Bollen, Bruce A. and Piccini, Jonathan P. and Schwann, Nanette M. and Mahajan, Aman and Ruel, Marc and Body, Simon C. and Sellke, Frank W. and Mathew, Joseph and O'Brien, Ben	https://pubmed.ncbi.nlm.nih.gov/30550473/	Postoperative atrial fibrillation (poAF) is the most common adverse event after cardiac surgery and is associated with increased morbidity, mortality, and hospital and intensive care unit length of stay. Despite progressive improvements in overall cardiac surgical operative mortality and postoperative morbidity, the incidence of poAF has remained unchanged at 30%-50%. A number of evidence-based r…	10.1213/ANE.0000000000003865				4
rayyan-364711884	Double-blind, placebo-controlled, randomized trial of prophylactic metoprolol for reduction of hospital length of stay after heart surgery: the beta-Blocker Length Of Stay (BLOS) study.	2003	American heart journal	1097-6744 (Electronic)	Connolly, Stuart J. and Cybulsky, Irene and Lamy, André and Roberts, Robin S. and O'brien, Bernard and Carroll, Sandra and Crystal, Eugene and Thorpe, Kevin E. and Gent, Michael	https://pubmed.ncbi.nlm.nih.gov/12595838/	BACKGROUND: Atrial fibrillation (AF) is a common complication of heart surgery. Previous studies have shown that there is an association between postoperative AF and prolongation of hospital length of stay. No previous trials have been primarily directed at demonstrating that the use of drugs that prevent AF would shorten length of stay and reduce the costs of postoperative care. METHODS: A rando…	10.1067/mhj.2003.147			3
rayyan-364711885	High-versus low-dose clonidine for sedation and analgesia in critically ill adults: A retrospective cohort study.	2021	Journal of clinical pharmacy and therapeutics	1365-2710 (Electronic)	Purivatra, Elsa and Guenette, Melanie and Coleman, Brenda and Cheung, Alexandra and Burry, Lisa	https://pubmed.ncbi.nlm.nih.gov/34448218/	WHAT IS KNOWN AND OBJECTIVE: Limited data suggest clonidine may be useful for sedation and analgesia in critically ill patients. Our objectives were to describe clonidine dosing regimens used for sedation and analgesia in critically ill adults, the associated adverse effects (i.e., hypotension), and whether clonidine dose was associated with dosage reductions of traditional sedatives and analgesi…	10.1111/jcpt.13523	1
rayyan-364711886	New-onset atrial fibrillation in severe sepsis and risk of stroke and death: a critically appraised topic.	2012	The neurologist	2331-2637 (Electronic)	Lee-Iannotti, Joyce K. and Capampangan, Dan J. and Hoffman-Snyder, Charlene and Wellik, Kay E. and Patel, Bhavesh and Tondato, Fernando and Wingerchuk, Dean M. and Demaerschalk, Bart M.	https://pubmed.ncbi.nlm.nih.gov/22735257/	BACKGROUND: Severe sepsis has been associated with an increased risk of new-onset arrhythmias, namely atrial fibrillation (AF). Single-center and small-center studies suggest that new-onset AF is associated with higher mortality and prolonged hospitalization during severe sepsis. However, the relationship between new-onset AF in severe sepsis to prognosis is unknown. OBJECTIVE: To determine wheth…	10.1097/NRL.0b013e31825fa850						6
rayyan-364711887	Prevention of torsade de pointes in hospital settings: a scientific statement from the American Heart Association and the American College of Cardiology Foundation.	2010	Journal of the American College of Cardiology	1558-3597 (Electronic)	Drew, Barbara J. and Ackerman, Michael J. and Funk, Marjorie and Gibler, W. Brian and Kligfield, Paul and Menon, Venu and Philippides, George J. and Roden, Dan M. and Zareba, Wojciech	https://pubmed.ncbi.nlm.nih.gov/20185054/		10.1016/j.jacc.2010.01.001	1
rayyan-364711888	Dexmedetomidine: therapeutic use for the termination of reentrant supraventricular tachycardia.	2013	Congenital heart disease	1747-0803 (Electronic)	Chrysostomou, Constantinos and Morell, Victor O. and Wearden, Peter and Sanchez-de-Toledo, Joan and Jooste, Edmund H. and Beerman, Lee	https://pubmed.ncbi.nlm.nih.gov/22613357/	OBJECTIVES: The current drug of choice for reentrant supraventricular tachycardia (SVT) is adenosine followed by verapamil or diltiazem. Although limitations and significant adverse events have been encountered over the years, an alternative effective and safe agent has not been available. Dexmedetomidine has recently been shown to have potential antiarrhythmic effects, and here we describe our e…	10.1111/j.1747-0803.2012.00669.x	1
rayyan-364711889	Association of perioperative troponin and atrial fibrillation after coronary artery bypass grafting.	2013	Interactive cardiovascular and thoracic surgery	1569-9285 (Electronic)	Koolen, Bas B. and Labout, Joost A. M. and Mulder, Paul G. H. and Gerritse, Bastiaan M. and Rijpstra, Tom A. and Bentala, Mohamed and Rosseel, Peter M. J. and van der Meer, Nardo J. M.	https://pubmed.ncbi.nlm.nih.gov/23788194/	OBJECTIVES: Prediction of atrial fibrillation (AF) after coronary artery bypass grafting (CABG) may lead to preventive or early treatment and improved outcome. We investigated the association of serial perioperative cardiac troponin T (cTNT) measurements with postoperative AF in patients undergoing CABG. METHODS: In a retrospective analysis of prospectively collected data, 3148 patients undergoin…	10.1093/icvts/ivt259				4
rayyan-364711890	Dexmedetomidine for reduction of atrial fibrillation and delirium after cardiac surgery (DECADE): a randomised placebo-controlled trial.	2020	Lancet (London, England)	1474-547X (Electronic)	Turan, Alparslan and Duncan, Andra and Leung, Steve and Karimi, Nika and Fang, Jonathan and Mao, Guangmei and Hargrave, Jennifer and Gillinov, Marc and Trombetta, Carlos and Ayad, Sabry and Hassan, Manal and Feider, Andrew and Howard-Quijano, Kimberly and Ruetzler, Kurt and Sessler, Daniel I.	https://pubmed.ncbi.nlm.nih.gov/32682483/	BACKGROUND: Atrial fibrillation and delirium are common consequences of cardiac surgery. Dexmedetomidine has unique properties as sedative agent and might reduce the risk of each complication. This study coprimarily aimed to establish whether dexmedetomidine reduces the incidence of new-onset atrial fibrillation and the incidence of delirium. METHODS: A randomised, placebo-controlled trial was do…	10.1016/S0140-6736(20)30631-0					5
rayyan-364711891	Efficacy of digoxin in comparison with propranolol for treatment of infant supraventricular tachycardia: analysis of a large, national database.	2015	Cardiology in the young	1467-1107 (Electronic)	Moffett, Brady S. and Lupo, Philip J. and delaUz, Caridad M. and Valdes, Santiago O. and Miyake, Christina Y. and Decker, Jamie A. and Kim, Jeffrey J.	https://pubmed.ncbi.nlm.nih.gov/25216155/	INTRODUCTION: Digoxin or propranolol are used as first-line enteral agents for treatment of infant supraventricular tachycardia. We used a large national database to determine whether enteral digoxin or propranolol was more efficacious as first-line infant supraventricular tachycardia therapy. MATERIALS AND METHODS: The Pediatric Health Information System database was queried over 10 years for in…	10.1017/S1047951114001619	1	2
rayyan-364711892	COVID-19 and cardiac arrhythmias.	2020	Heart rhythm	1556-3871 (Electronic)	Bhatla, Anjali and Mayer, Michael M. and Adusumalli, Srinath and Hyman, Matthew C. and Oh, Eric and Tierney, Ann and Moss, Juwann and Chahal, Anwar A. and Anesi, George and Denduluri, Srinivas and Domenico, Christopher M. and Arkles, Jeffrey and Abella, Benjamin S. and Bullinga, John R. and Callans, David J. and Dixit, Sanjay and Epstein, Andrew E. and Frankel, David S. and Garcia, Fermin C. and …	https://pubmed.ncbi.nlm.nih.gov/32585191/	BACKGROUND: Early studies suggest that coronavirus disease 2019 (COVID-19) is associated with a high incidence of cardiac arrhythmias. Severe acute respiratory syndrome coronavirus 2 infection may cause injury to cardiac myocytes and increase arrhythmia risk. OBJECTIVES: The purpose of this study was to evaluate the risk of cardiac arrest and arrhythmias including incident atrial fibrillation (AF…	10.1016/j.hrthm.2020.06.016	1
rayyan-364711893	Role of postoperative use of adrenergic drugs in occurrence of atrial fibrillation after cardiac surgery.	2005	Clinical cardiology	0160-9289 1932-8737	Salaria, Vikrant and Mehta, Nirav J. and Abdul-Aziz, Syed and Mohiuddin, Syed M. and Khan, Ijaz A.	https://pubmed.ncbi.nlm.nih.gov/15813619/	BACKGROUND: Use of adrenergic (inotropic and vasopressor) drugs is common after cardiac surgery. HYPOTHESIS: The study was undertaken to evaluate the role of postoperative adrenergic drug use as a predictor of postoperative atrial fibrillation (AF) after cardiac surgery. METHODS: The study population consisted of 199 patients post cardiac surgery. Postoperative adrenergic drug use and the baselin…	10.1002/clc.4960280306				4
rayyan-364711894	A randomized trial evaluating amiodarone for prevention of atrial fibrillation after pulmonary resection.	2009	The Annals of thoracic surgery	1552-6259 (Electronic)	Tisdale, James E. and Wroblewski, Heather A. and Wall, Donna S. and Rieger, Karen M. and Hammoud, Zane T. and Young, Jerry V. and Kesler, Kenneth A.	https://pubmed.ncbi.nlm.nih.gov/19699916/	BACKGROUND: Atrial fibrillation (AF) occurs commonly after anatomic pulmonary resection. In this study, the efficacy of amiodarone for prevention of post-pulmonary resection AF was investigated. METHODS: One hundred thirty patients undergoing lobectomy, bilobectomy, or pneumonectomy were randomly assigned prospectively to receive amiodarone (n = 65) or no prophylaxis (control group, n = 65). The …	10.1016/j.athoracsur.2009.04.074					5
rayyan-364711895	Does post-cardiac surgery magnesium supplementation improve outcome?	2012	Magnesium research	1952-4021 (Electronic)	Carrió, Maria L. and Ventura, Josep L. and Javierre, Casimiro and Rodríguez-Castro, David and Farrero, Elisabet and Torrado, Herminia and Badia, Maria B. and Granados, Jorge	https://pubmed.ncbi.nlm.nih.gov/23262475/	Hypomagnesemia has been linked with increased morbidity and mortality in critically ill patients. Since the condition is common after cardiopulmonary bypass surgery, the objective of this study was to determine whether magnesium supplementation in the immediate postoperative period may improve outcomes of patients undergoing cardiac surgery with cardiopulmonary bypass. This prospective, randomize…	10.1684/mrh.2012.0324	1				5
rayyan-364711896	Effect of prophylactic bisoprolol plus magnesium on the incidence of atrial fibrillation after coronary bypass surgery: results of a randomized controlled trial.	2006	Current medical research and opinion	0300-7995 (Print)	Behmanesh, Saeid and Tossios, Paschalis and Homedan, Hossam and Hekmat, Khosro and Hellmich, Martin and Müller-Ehmsen, Jochen and Schwinger, Robert H. G. and Mehlhorn, Uwe	https://pubmed.ncbi.nlm.nih.gov/16870070/	OBJECTIVE: Bisoprolol, a highly cardioselective beta(1)-blocker, is widely used to treat elderly patients with hypertension, coronary artery disease and heart failure. The current literature lacks evidence regarding its potency to prevent atrial fibrillation (AF) following cardiac surgery. Therefore the aim of this study was to evaluate the efficacy of bisoprolol plus magnesium (Mg) in the prophy…	10.1185/030079906X115649			3
rayyan-364711897	Atrial fibrillation during acute myocardial infarction: association with all-cause mortality and sudden death after 7-year of follow-up.	2009	International journal of clinical practice	1742-1241 (Electronic)	Berton, G. and Cordiano, R. and Cucchini, F. and Cavuto, F. and Pellegrinet, M. and Palatini, P.	https://pubmed.ncbi.nlm.nih.gov/19392921/	AIMS: Atrial fibrillation/flutter (AF/FL) is a common complication of acute myocardial infarction (AMI). Indeed, the determinants of AF/FL in AMI-patients and the association of AF/FL with mortality are not well-known. The purpose of the present study was to investigate the relationship between presence of AF/FL and mortality in patients with AMI and to report on predictors of AF/FL. METHODS: We …	10.1111/j.1742-1241.2009.02023.x				4
rayyan-364711898	Efficacy of flecainide in patients with supraventricular arrhythmias and respiratory insufficiency.	1994	Intensive care medicine	0342-4642 (Print)	Barranco, F. and Sanchez, M. and Rodriguez, J. and Guerrero, M.	https://pubmed.ncbi.nlm.nih.gov/8163757/	OBJECTIVE: Evaluation of efficacy of intravenous flecainide to revert supraventricular arrhythmias to sinus rhythm in patients with respiratory insufficiency. DESIGN: Comparative randomized prospective trial. SETTING: ICU in a University Hospital. PATIENTS: 30 patients with acute respiratory insufficiency or acute exacerbation of chronic respiratory insufficiency and supraventricular arrhythmias.…	10.1007/BF02425054	1	2
rayyan-364711899	Risk factors and consequences of atrial fibrillation with rapid ventricular response in patients with ischemic stroke treated with intravenous thrombolysis.	2013	Journal of stroke and cerebrovascular diseases : the official journal of National Stroke Association	1532-8511 (Electronic)	Seet, Raymond C. S. and Zhang, Yi and Rabinstein, Alejandro A. and Wijdicks, Eelco F. M.	https://pubmed.ncbi.nlm.nih.gov/21855367/	Atrial fibrillation (AF) is associated with rapid ventricular response (RVR) that increases myocardial demand and blood pressure instability. We investigated the incidence, risk factors, and outcomes of RVR among patients with ischemic stroke receiving treatment with intravenous (IV) recombinant tissue plasminogen activator (rtPA). Consecutive patients with AF who received IV rtPA within 3 hours …	10.1016/j.jstrokecerebrovasdis.2011.07.001					5
rayyan-364711900	[Beta-blockers in Septic Shock].	2018	Anasthesiologie, Intensivmedizin, Notfallmedizin, Schmerztherapie : AINS	1439-1074 (Electronic)	Uhlig, Christopher and Spieth, Peter Markus	https://pubmed.ncbi.nlm.nih.gov/30458576/	The therapy of patients suffering from sepsis and septic shock is one of the greatest challenges in critical care medicine. In the initial phase of septic shock patients often present with hyperdynamic circulatory conditions with elevated cardiac index, tachycardia and progressive hemodynamic instability. The type of tachycardia differs from atrial fibrillation or flatter to sinus tachycardia. Th…	10.1055/s-0043-124906						6
rayyan-364711901	Beta-adrenergic blockade accelerates conversion of postoperative supraventricular tachyarrhythmias.	1998	Anesthesiology	0003-3022	Balser, J. R. and Martinez, E. A. and Winters, B. D. and Perdue, P. W. and Clarke, A. W. and Huang, W. and Tomaselli, G. F. and Dorman, T. and Campbell, K. and Lipsett, P. and Breslow, M. J. and Rosenfeld, B. A.		BACKGROUND: Postoperative supraventricular tachyarrhythmia is a common complication of surgery. Because chemical cardioversion is often ineffective, ventricular rate control remains a principal goal of therapy. The authors hypothesized that patients with supraventricular tachyarrhythmia after major noncardiac surgery who receive intravenous beta-adrenergic blockade for ventricular rate control wo…	10.1097/00000542-199811000-00004			3
rayyan-364711902	Update on cardiac arrhythmias in the ICU.	2008	Current opinion in critical care	1531-7072 (Electronic)	Goodman, Sergei and Weiss, Yoram and Weissman, Charles	https://pubmed.ncbi.nlm.nih.gov/18787448/	PURPOSE OF REVIEW: To explore recent findings on the treatment and outcome of cardiac arrhythmias and how they affect ICU activities. RECENT FINDINGS: The rate vs. rhythm control debate for the treatment of chronic atrial fibrillation continues. It is still unclear whether the postcardiac surgery inflammatory response contributes to the development of atrial fibrillation. In noncardiothoracic sur…	10.1097/MCC.0b013e32830a4c5d		2	3
rayyan-364711903	Combination sedoanalgesia with remifentanil and propofol versus remifentanil and midazolam for elective cardioversion after coronary artery bypass grafting.	2007	Advances in therapy	0741-238X (Print)	Yildirim, Vedat and Doganci, Suat and Bolcal, Cengiz and Oz, Bilgehan Savas and Kucukarslan, Nezihi and Cosar, Ahmet and Guzeldemir, M. Erdal	https://pubmed.ncbi.nlm.nih.gov/17660177/	Postoperative atrial fibrillation (AF) occurs in up to 50% of cardiac surgery patients and represents the most common postoperative arrhythmic complication. Elective cardioversion, a short but painful procedure, remains an option for patients who do not convert to sinus rhythm with medical therapy. Combinations of remifentanil (a potent analgesic with a short elimination time) with propofol (a hy…	10.1007/BF02848791				4
rayyan-364711904	False arrhythmia alarms reduction in the intensive care unit: a multimodal approach.	2016	Physiological measurement	1361-6579 (Electronic)	Fallet, Sibylle and Yazdani, Sasan and Vesin, Jean-Marc	https://pubmed.ncbi.nlm.nih.gov/27454171/	The purpose of this study was to develop algorithms to lower the incidence of false arrhythmia alarms in the ICU using information from independent sources, namely electrocardiogram (ECG), arterial blood pressure (ABP) and photoplethysmogram (PPG). Our approach relies on robust adaptive signal processing techniques in order to extract accurate heart rate (HR) values from the different waveforms. …	10.1088/0967-3334/37/8/1217	1
rayyan-364711905	Supraventricular arrhythmias in intensive care unit patients: short and long-term consequences.	2007	Anesthesia and analgesia	1526-7598 (Electronic)	Goodman, Sergei and Shirov, Taras and Weissman, Charles	https://pubmed.ncbi.nlm.nih.gov/17377100/	BACKGROUND: Supraventricular arrhythmias (SVA), including atrial fibrillation and flutter, are common in surgical and nonsurgical intensive care unit (ICU) patients. There is increased mortality among surgical ICU patients who develop new-onset atrial arrhythmias after noncardiac, non-thoracic surgery. We sought to determine the preadmission and intra-ICU factors associated with the development o…	10.1213/01.ane.0000255759.41131.05	1
rayyan-364711906	Amiodarone prophylaxis reduces major cardiovascular morbidity and length of stay after cardiac surgery: a meta-analysis.	2005	Annals of internal medicine	1539-3704 (Electronic)	Aasbo, Johan D. and Lawrence, Andrew T. and Krishnan, Kousik and Kim, Michael H. and Trohman, Richard G.	https://pubmed.ncbi.nlm.nih.gov/16144891/	BACKGROUND: Although evidence supports the prophylactic use of beta-blockade in cardiac surgery, postoperative atrial fibrillation or flutter occurs in 40% to 60% of patients. Trials that assessed whether amiodarone prophylaxis decreases the incidence of postoperative atrial tachyarrhythmias have had mixed results and were not specifically powered to detect changes in cardiovascular morbidity, le…	10.7326/0003-4819-143-5-200509060-00008					5
rayyan-364711907	Cardiovascular events in the postanesthesia care unit: contribution of risk factors.	1996	Anesthesiology	0003-3022 (Print)	Rose, D. K. and Cohen, M. M. and DeBoer, D. P.	https://pubmed.ncbi.nlm.nih.gov/8638830/	BACKGROUND: The purpose of this study was to determine the relationship of four postanesthesia care unit (PACU) cardiovascular events to long-term outcomes (unplanned critical care admission or mortality) and to evaluate the contribution of anesthetic management compared with other perioperative factors in predicting these events. METHODS: For patients admitted to the PACU after receiving general…	10.1097/00000542-199604000-00003			3
rayyan-364711908	Reducing false arrhythmia alarms in the ICU using multimodal signals and robust QRS detection.	2016	Physiological measurement	1361-6579 (Electronic)	Sadr, Nadi and Huvanandana, Jacqueline and Nguyen, Doan Trang and Kalra, Chandan and McEwan, Alistair and de Chazal, Philip	https://pubmed.ncbi.nlm.nih.gov/27455121/	This study developed algorithms to decrease the arrhythmia false alarms in the ICU by processing multimodal signals of photoplethysmography (PPG), arterial blood pressure (ABP), and two ECG signals. The goal was to detect the five critical arrhythmias comprising asystole (ASY), extreme bradycardia (EBR), extreme tachycardia (ETC), ventricular tachycardia (VTA), and ventricular flutter or fibrilla…	10.1088/0967-3334/37/8/1340	1	2
rayyan-364711909	Non-invasive continuous haemodynamic monitoring and response to intervention in haemodynamically unstable patients during rapid response team review.	2019	Resuscitation	1873-1570 (Electronic)	Eyeington, Christopher T. and Lloyd-Donald, Patryck and Chan, Matthew J. and Eastwood, Glenn M. and Young, Helen and Peck, Leah and Marhoon, Nada and Jones, Daryl A. and Bellomo, Rinaldo	https://pubmed.ncbi.nlm.nih.gov/31446156/	INTRODUCTION: During rapid response team (RRT) management of haemodynamic instability (HI), continuous non-invasive haemodynamic monitoring may provide supplemental physiological information. OBJECTIVES: To continuously and non-invasively obtain the cardiac index (CI) and mean arterial pressure (MAP) in patients with HI at baseline and during RRT management using the ClearSight™ device. METHODS: …	10.1016/j.resuscitation.2019.08.025	1
rayyan-364711910	Reducing false alarms in the ICU by quantifying self-similarity of multimodal biosignals.	2016	Physiological measurement	1361-6579 (Electronic)	Antink, Christoph Hoog and Leonhardt, Steffen and Walter, Marian	https://pubmed.ncbi.nlm.nih.gov/27454256/	False arrhythmia alarms pose a major threat to the quality of care in today's ICU. Thus, the PhysioNet/Computing in Cardiology Challenge 2015 aimed at reducing false alarms by exploiting multimodal cardiac signals recorded by a patient monitor. False alarms for asystole, extreme bradycardia, extreme tachycardia, ventricular flutter/fibrillation as well as ventricular tachycardia were to be reduce…	10.1088/0967-3334/37/8/1233	1
rayyan-364711911	Dupont critical care lecture: role of ultrashort-acting beta-blockers in the perioperative period.	1988	Journal of cardiothoracic anesthesia	0888-6296 (Print)	Kaplan, J. A.	https://pubmed.ncbi.nlm.nih.gov/17171962/	beta-blockade can result in extreme bradycardia, significant conduction problems, bronchospasm, or left ventricular dysfunction. For this reason, the use of long-acting beta-blockers is of limited value in the perioperative period. Esmolol, due to its ultrashort action and cardioselective properties, has been shown to be safe and effective for use in treatment of tachycardia and hypertension. Dos…	10.1016/0888-6296(88)90064-6			3
rayyan-364711912	Effects of Perioperative Dexmedetomidine on Postoperative Mortality and Morbidity: A Systematic Review and Meta-analysis.	2019	Clinical therapeutics	1879-114X (Electronic)	Peng, Ke and Ji, Fu-Hai and Liu, Hua-Yue and Zhang, Juan and Chen, Qing-Cai and Jiang, Ya-Hui	https://pubmed.ncbi.nlm.nih.gov/30528108/	PURPOSE: Major postoperative complications translate into increased health care resource utilization, prolonged hospital stays, and increased mortality. We aimed to assess the effects of perioperative dexmedetomidine use on postoperative mortality and the prevalence of major complications after cardiac and noncardiac surgery. METHODS: We searched the PubMed, EMBASE, and Cochrane databases to anal…	10.1016/j.clinthera.2018.10.022	1
rayyan-364711913	Safety of Intravenous Diltiazem in Reduced Ejection Fraction Heart Failure with Rapid Atrial Fibrillation.	2018	Clinical drug investigation	1179-1918 (Electronic)	Jandali, Mohamad Badr	https://pubmed.ncbi.nlm.nih.gov/29478238/	BACKGROUND AND OBJECTIVE: Diltiazem is a nondihydropyridine calcium channel blocker that is used to control rapid ventricular response in patients who have atrial fibrillation or flutter. Diltiazem has a negative inotropic effect and may cause hemodynamic decompensation in patients with reduced ejection fraction. This study evaluated outcomes in patients who had low ejection fraction and were tre…	10.1007/s40261-018-0631-7	1
rayyan-364711914	Propranolol for prevention of postoperative cardiac arrhythmias: a randomized study.	1980	The Annals of thoracic surgery	0003-4975 (Print)	Stephenson, L. W. and MacVaugh, H. 3rd and Tomasello, D. N. and Josephson, M. E.	https://pubmed.ncbi.nlm.nih.gov/6965579/	Two hundred twenty-three patients were randomly selected to receive propranolol, 10 mg orally every 6 hours, or to serve as controls after coronary artery bypass grafting. The study began at the time of discharge from the intensive care unit. Patients were ineligible if they had cardiac arrhythmias while in the intensive care unit, low cardiac output requiring catecholamine support, or bradycardi…	10.1016/s0003-4975(10)61647-5		2	3
rayyan-364711915	Use of adenosine in the management of perioperative arrhythmias in the pediatric cardiac intensive care unit.	1992	Critical care medicine	0090-3493 (Print)	Rossi, A. F. and Steinberg, L. G. and Kipel, G. and Golinko, R. J. and Griepp, R. B.	https://pubmed.ncbi.nlm.nih.gov/1643889/	OBJECTIVE: To assess the safety, efficacy, and diagnostic usefulness of iv adenosine in treating acute episodes of paroxysmal supraventricular tachycardia in critically ill infants and children with congenital heart disease. DESIGN: A consecutive sample study over a 1-yr period. SETTING: A six-bed pediatric cardiac ICU at a tertiary care center. PATIENTS: Nine consecutive critically ill infants a…	10.1097/00003246-199208000-00007	1	2
rayyan-364711916	[Effect of esmolol in septic shock patients with tachycardia: a randomized clinical trial].	2019	Zhonghua yi xue za zhi	0376-2491 (Print)	Liu, H. and Ding, X. F. and Zhang, S. G. and Wang, H. X. and Luo, Y. G. and Duan, X. G. and Liu, S. H. and Zhang, R. F. and Zhang, X. J. and Qin, C. H. and Han, B. and Wang, Y. and Sun, T. W.	https://pubmed.ncbi.nlm.nih.gov/31091579/	Objective: To investigate the effect of esmolol in septic shock patients with tachycardia. Methods: A prospective randomized controlled trial was conducted. Screening septic shock patients that admitted to Department of General Intensive Care Unit of the First Affiliated Hospital of Zhengzhou University from June 2016 to August 2017. After 24 h resuscitation therapy, 100 cases of septic shock pat…	10.3760/cma.j.issn.0376-2491.2019.17.009						6
rayyan-364711917	Management of sustained arrhythmias for patients with cardiogenic shock in intensive cardiac care units.	2019	Archives of cardiovascular diseases	1875-2128 (Electronic)	Maury, Philippe and Mansourati, Jacques and Fauchier, Laurent and Waintraub, Xavier and Boveda, Serge and Sacher, Frederic	https://pubmed.ncbi.nlm.nih.gov/31734139/	Cardiac arrhythmias that occur in patients referred to intensive care units worsen symptoms and outcomes and need urgent correction, especially in patients admitted for refractory heart failure. Electrical storm is a frequent reason for referral to an intensive care unit. Specific, efficient and rapid management of patients presenting with various arrhythmias is therefore mandatory and procedures…	10.1016/j.acvd.2019.10.002	1
rayyan-364711918	Characteristics and clinical outcome of 458 patients with acute myocardial infarction requiring mechanical ventilation. Results of the BEAT registry of the ALKK-study group.	2011	Clinical research in cardiology : official journal of the German Cardiac Society	1861-0692 (Electronic)	Kouraki, Kleopatra and Schneider, Steffen and Uebis, Rainer and Tebbe, Ulrich and Klein, Hermann H. and Janssens, Uwe and Zahn, Ralf and Senges, Jochen and Zeymer, Uwe	https://pubmed.ncbi.nlm.nih.gov/20878411/	BACKGROUND: Information about the clinical course of patients with acute myocardial infarction requiring mechanical ventilation is scarce. We sought to evaluate the clinical outcome of a large cohort of such patients in clinical practice. METHODS: The German BEAT registry prospectively enrolled consecutive patients requiring mechanical ventilation who were admitted to an internal intensive care u…	10.1007/s00392-010-0235-6
rayyan-364711919	Suppression of false arrhythmia alarms in the ICU: a machine learning approach.	2016	Physiological measurement	1361-6579 (Electronic)	Ansari, Sardar and Belle, Ashwin and Ghanbari, Hamid and Salamango, Mark and Najarian, Kayvan	https://pubmed.ncbi.nlm.nih.gov/27454017/	This paper presents a novel approach for false alarm suppression using machine learning tools. It proposes a multi-modal detection algorithm to find the true beats using the information from all the available waveforms. This method uses a variety of beat detection algorithms, some of which are developed by the authors. The outputs of the beat detection algorithms are combined using a machine lear…	10.1088/0967-3334/37/8/1186	1
rayyan-364711920	Renin-Angiotensin System Blocker in COVID-19. A Single Center Study.	2022	Journal of cardiovascular pharmacology	1533-4023 (Electronic)	Job, Riya and Abdul Qader, Mohamed and Torres, Pedro and Al Abbasi, Baher and Dewaswala, Nakeya and Abdallah, Ahmed and Chen, Kai and Pino, Jesus E. and Chait, Robert D.	https://pubmed.ncbi.nlm.nih.gov/34861663/	Early during the Coronavirus disease 2019 (Covid-19) pandemic, concerns were raised regarding potential adverse outcomes in patients taking angiotensin-converting enzyme inhibitors (ACEIs)/angiotensin receptor blockers (ARBs). These concerns were based on animal studies showing increased ACE-2 expression in mice treated with ACEI/ARB. This is a single-center, retrospective, cohort study of 289 pa…	10.1097/FJC.0000000000001189			3
rayyan-364711921	Effects of Inotropes on the Mortality in Patients With Septic Shock.	2021	Journal of intensive care medicine	1525-1489 (Electronic)	Sato, Ryota and Ariyoshi, Nobuhiro and Hasegawa, Daisuke and Crossey, Erin and Hamahata, Natsumi and Ishihara, Takuma and Nasu, Michitaka and Devendra, Gehan	https://pubmed.ncbi.nlm.nih.gov/31793373/	BACKGROUND: Although surviving sepsis campaign guidelines recommend the use of inotropes in the presence of myocardial dysfunction, the effects of inotropes, including epinephrine, dobutamine, and milrinone, on in-hospital mortality in patients with septic shock remains unclear. MATERIALS AND METHODS: We conducted an international,2-center, retrospective cohort study. The Cox proportional hazards…	10.1177/0885066619892218	1		3
rayyan-364711922	Prolonged Tpeak-end and Tpeak-end/QT ratio as predictors of malignant ventricular arrhythmias in the acute phase of ST-segment elevation myocardial infarction: a prospective case-control study.	2015	Heart rhythm	1556-3871 (Electronic)	Shenthar, Jayaprakash and Deora, Surender and Rai, Maneesh and Nanjappa Manjunath, Chollenhalli	https://pubmed.ncbi.nlm.nih.gov/25557980/	BACKGROUND: Prolonged Tpeak-end (the interval from the peak of the T wave to the end of the T wave) and Tpeak-end/QT ratio have been shown to be markers of arrhythmogenesis in various cardiac disorders. OBJECTIVES: The purpose of this study was to evaluate the utility of Tpeak-end and Tpeak-end/QT ratio at admission in patients with acute ST-segment elevation myocardial infarction (STEMI) in pred…	10.1016/j.hrthm.2014.11.034	1
rayyan-364711923	A summary of the acute effects of falipamil in man.	1987	European heart journal	0195-668X (Print)	Gülker, H.	https://pubmed.ncbi.nlm.nih.gov/3330525/	The verapamil analog falipamil is a new compound with specific bradycardic action on the sinus node. It differs from verapamil with respect to its electrophysiological and haemodynamic actions. Falipamil causes a slight prolongation of intraatrial and intraventricular conduction, whereas sinuatrial and AV-node conduction is enhanced. The refractory periods of atrial and ventricular myocardium and…	10.1093/eurheartj/8.suppl_l.141	1
rayyan-364711924	Impact of Sustained Cardiac Tachyarrhythmias Recorded in Coronary Intensive Care Unit on Short- and Long-Term Mortality and Duration of Hospitalization.	2021	Journal of intensive care medicine	1525-1489 (Electronic)	Papakonstantinou, Panteleimon E. and Malliou, Angelliki and Chlouverakis, Gregory and Kallergis, Eleftherios and Mavrakis, Hercules and Parthenakis, Frangiskos and Vardas, Panos E. and Simantirakis, Emmanuel N.	https://pubmed.ncbi.nlm.nih.gov/32274959/	BACKGROUND: Studies conducted in coronary intensive care units (CICUs) have demonstrated that tachyarrhythmias are associated with increased mortality after acute coronary syndromes (ACSs). However, the data for tachyarrhythmias occurred in CICUs due to a variety of cardiovascular disorders are limited. METHODS: We conducted a single-center prospective observational study, which included consecut…	10.1177/0885066620918790	1
rayyan-364711925	Magnesium sulphate replacement therapy in cardiac surgery patients: A systematic review.	2019	Australian critical care : official journal of the Confederation of Australian Critical Care Nurses	1036-7314 (Print)	Jedwab, Rebecca M. and Hutchinson, Alison M. and Redley, Bernice	https://pubmed.ncbi.nlm.nih.gov/30501993/	OBJECTIVE: The objective of this review was to identify evidence to inform clinical practice guidelines for magnesium sulphate (MgSO(4)) replacement therapy for postoperative cardiac surgery patients. DATA SOURCES: Three databases were systematically searched: CINAHL Complete, MEDLINE Complete, and EmBase. REVIEW METHOD USED: A systematic literature review method was used to locate, appraise, and…	10.1016/j.aucc.2018.09.004	1			4
rayyan-364711926	The influence of edema on the bisoprolol blood concentration after bisoprolol dermal patch application: A case-control study.	2021	Medicine	1536-5964 0025-7974	Takahashi, Yuji and Sonoo, Tomohiro and Nakano, Hidehiko and Naraba, Hiromu and Hashimoto, Hideki and Nakamura, Kensuke		BACKGROUND: Beta-blocking is important for critically ill patients. Although some patients are required to continue taking beta-blockers after they no longer need critical care, some of these patients have impaired swallowing abilities. Bisoprolol dermal patches have recently been introduced and appear to be a good alternative to oral bisoprolol tablets. However, it is still unclear whether the p…	10.1097/MD.0000000000027354			3
rayyan-364711927	Esmolol. A preliminary review of its pharmacodynamic and pharmacokinetic properties, and therapeutic efficacy.	1987	Drugs	0012-6667	Benfield, P. and Sorkin, E. M.		Esmolol is a relatively cardioselective beta-adrenoceptor antagonist. Since esmolol is rapidly metabolised by blood-borne esterases, it has a very short half-life (about 9 mins) and a short duration of action. In this respect esmolol is unique amongst currently available beta-adrenoceptor antagonists, and it is anticipated that it will be particularly useful in critical care situations where admi…	10.2165/00003495-198733040-00004			3
rayyan-364711928	The impact of an algorithm on the optimization of beta-blockers after cardiac surgery.	2015	Journal of cardiothoracic and vascular anesthesia	1532-8422 (Electronic)	Fellahi, Jean-Luc and Fornier, William and Fischer, Marc-Olivier and Bohadana, Dan and Gerard, Jean-Louis and Hanouz, Jean-Luc	https://pubmed.ncbi.nlm.nih.gov/25280979/	OBJECTIVE: To evaluate the impact of a simple written algorithm of early postoperative beta-blocker administration on daily practices. DESIGN: A prospective, single center observational study. SETTING: A 16-bed cardiac surgical intensive care unit in a university teaching hospital. PATIENTS: One hundred twenty-five consecutive adult patients chronically treated with beta-blockers and scheduled fo…	10.1053/j.jvca.2014.05.008			3
rayyan-364711929	Ten-Year Follow-Up of Off-Pump and On-Pump Multivessel Coronary Artery Bypass Grafting: MASS III.	2019	Angiology	1940-1574 (Electronic)	Hueb, Whady and Rezende, Paulo Cury and Gersh, Bernard J. and Soares, Paulo Rogério and Favarato, Desidério and Lima, Eduardo Gomes and Garzillo, Cibele Larrosa and Jatene, Fabio B. and Ramires, José Antonio Franchini and Filho, Roberto Kalil	https://pubmed.ncbi.nlm.nih.gov/30286625/	It was a randomized trial, and 308 patients undergoing revascularization were randomly assigned: 155 to off-pump coronary artery bypass (OPCAB) and 153 to on-pump coronary artery bypass (ONCAB). End points were freedom from death, myocardial infarction, revascularization, and cerebrovascular accidents. The rates for 10-year, event-free survival for ONCAB versus OPCAB were 69.6% and 64%, (hazard r…	10.1177/0003319718804402					5
rayyan-364711930	Atrial arrhythmias after pulmonary thromboendarterectomy.	2019	Journal of cardiac surgery	1540-8191 (Electronic)	Farasat, Sadaf and Papamatheakis, Demosthenes G. and Poch, David S. and Higgins, Jill and Pretorius, Victor G. and Madani, Michael M. and Auger, William R. and Kerr, Kim M. and Fernandes, Timothy M.	https://pubmed.ncbi.nlm.nih.gov/30908728/	BACKGROUND AND OBJECTIVES: Atrial arrhythmias (AAs) are common after cardiac surgeries including pulmonary thromboendarterectomy (PTE). This study was done to identify patients at highest risk of developing post-PTE AA and their length of stay (LOS). METHODS: We reviewed 521 consecutive patients referred to University of California San Diego (UCSD) for PTE and examined their demographics as well …	10.1111/jocs.14028					5
rayyan-364711931	Distinctive Hemodynamics in the Immediate Postoperative Period of Patients with a Longer Cardiac Intensive Care Stay Post-Tetralogy of Fallot Repair.	2015	Congenital heart disease	1747-0803 (Electronic)	Beg, Kisha A. and Haq, Anwarul and Amanullah, Muneer and Laique, Sobia N. and Sadqani, Saleem and Aslam, Nadeem and Rehmat, Amina Wali and Hasan, Babar S.	https://pubmed.ncbi.nlm.nih.gov/25864454/	OBJECTIVE: After complete surgical repair the majority of tetralogy of Fallot (ToF), patients stay ≤2 days in the Cardiac Intensive Care Unit (CICU) while some may stay longer. We undertook this study to investigate the factors associated with shorter vs. longer length of stay in the CICU to help manage resources effectively. DESIGN: Patients who underwent ToF repair at Aga Khan University, Pakis…	10.1111/chd.12259					5
rayyan-364711932	Esmolol in the management of pre-hospital refractory ventricular fibrillation: A systematic review and meta-analysis.	2020	The American journal of emergency medicine	1532-8171 (Electronic)	Miraglia, Dennis and Miguel, Lourdes A. and Alonso, Wilfredo	https://pubmed.ncbi.nlm.nih.gov/32777667/	BACKGROUND: Esmolol has been proposed as a viable adjunctive therapy for pre-hospital refractory ventricular fibrillation/pulseless ventricular tachycardia (VF/pVT). OBJECTIVES: We performed a systematic review and meta-analysis to assess the effectiveness of esmolol on pre-hospital refractory VF/pVT, compared with standard of care. METHODS: MEDLINE, Embase, Scopus, and the Cochrane Central Regis…	10.1016/j.ajem.2020.05.083			3
rayyan-364711933	Is lactate lower in septic patients who are prescribed beta blockers? Retrospective cohort study of an intensive care population.	2021	Emergency medicine Australasia : EMA	1742-6723 (Electronic)	Pham, Diem and Ward, Harrison and Yong, Brian and Mahendra Raj, Jayanand and Awad, Mariam and Harvey, Martyn and Doherty, Steven and Cave, Grant	https://pubmed.ncbi.nlm.nih.gov/32808473/	OBJECTIVE: Elevated serum lactate has long been considered an important marker of sepsis severity. Increasing evidence supports catecholamine-stimulated aerobic glycolysis being a major contributor to the hyperlactataemia seen in sepsis. Beta-blockade may blunt such catecholamine mediated rise in lactate analogous to the way it can mask tachycardia. This could impact the way we evaluate sepsis se…	10.1111/1742-6723.13584						6
rayyan-364711934	Risk of cardiac arrhythmias and conduction abnormalities in patients with acute myocardial infarction receiving packed red blood cell transfusions.	2011	Journal of critical care	1557-8615 (Electronic)	Athar, M. Kamran and Bagga, Sidharth and Nair, Nanda and Punjabi, Vivek and Vito, Karen and Schorr, Christa and Gerber, David R.	https://pubmed.ncbi.nlm.nih.gov/20869199/	PURPOSE: Although transfusion has been linked to the development of atrial fibrillation (AF) in cardiac surgical patients, this association has not been investigated in patients with acute myocardial infarction (AMI). Evidence supports an inflammatory mechanism in the development of AF, and red cell transfusions also elicit an inflammatory response. We therefore sought to evaluate whether packed …	10.1016/j.jcrc.2010.08.008	1			4
rayyan-364711935	Flestolol: an ultra-short-acting beta-adrenergic blocking agent.	1986	Journal of clinical pharmacology	0091-2700 (Print)	Barton, S. D. and Burge, J. and Turlapaty, P. and Laddu, A. R.	https://pubmed.ncbi.nlm.nih.gov/2870085/	Flestolol (ACC-9089) is a nonselective, competitive, ultra-short-acting beta-adrenergic blocking agent, without any intrinsic sympathomimetic activity. Flestolol is metabolized by plasma esterases and has an elimination half-life of approximately 6.5 minutes. This agent was well tolerated in healthy volunteers at doses up to 100 micrograms/kg/min. In long-term infusion studies, flestolol was well…	10.1002/j.1552-4604.1986.tb02986.x			3
rayyan-364711936	The effect of biventricular pacing after coronary artery bypass grafting: a prospective randomized trial of different pacing modes in patients with reduced left ventricular function.	2009	The Journal of thoracic and cardiovascular surgery	1097-685X (Electronic)	Eberhardt, Frank and Heringlake, Matthias and Massalme, Maximilian S. and Dyllus, Anika and Misfeld, Martin and Sievers, Hans-H. and Wiegand, Uwe K. H. and Hanke, Thorsten	https://pubmed.ncbi.nlm.nih.gov/19464465/	OBJECTIVES: Biventricular pacing acutely improves left ventricular function in patients with heart failure and left ventricular dyssynchrony. Pressure-volume loop analysis has shown acute perioperative hemodynamic benefits of biventricular pacing immediately after weaning from cardiopulmonary bypass in patients undergoing coronary artery bypass grafting, but whether these effects can be maintaine…	10.1016/j.jtcvs.2008.11.025	1				5
rayyan-364711937	Effect of Heart Rate and Use of Beta Blockers on Mortality After Heart Transplantation.	2016	The American journal of cardiology	1879-1913 (Electronic)	Ciarka, Agnieszka and Lund, Lars H. and Van Cleemput, Johan and Voros, Gabor and Droogne, Walter and Vanhaecke, Johan	https://pubmed.ncbi.nlm.nih.gov/27743576/	Heart transplantation (HT) recipients may have tachycardia secondary to cardiac denervation. As higher heart rate predicts worse outcomes in cardiovascular disease, we hypothesized that tachycardia and nonuse of β blockers are associated with increased mortality after HT. All patients who underwent HT at our institution from 1987 to 2010 were included. The association of heart rate 3 months after…	10.1016/j.amjcard.2016.08.084			3
rayyan-364711938	Use of esmolol after failure of standard cardiopulmonary resuscitation to treat patients with refractory ventricular fibrillation.	2014	Resuscitation	1873-1570 (Electronic)	Driver, Brian E. and Debaty, Guillaume and Plummer, David W. and Smith, Stephen W.	https://pubmed.ncbi.nlm.nih.gov/25033747/	INTRODUCTION: We compare the outcomes for patients who received esmolol to those who did not receive esmolol during refractory ventricular fibrillation (RVF) in the emergency department (ED). METHODS: A retrospective investigation in an urban academic ED of patients between January 2011 and January 2014 of patients with out-of-hospital or ED cardiac arrest (CA) with an initial rhythm of ventricul…	10.1016/j.resuscitation.2014.06.032			3
rayyan-364711939	Impact of Enteral Albuterol on Bradycardic Events After Acute Cervical Spinal Cord Injury.	2022	Neurocritical care	1556-0961 (Electronic)	Lim-Hing, Krista and Massetti, Jennifer and Pajoumand, Mehrnaz and Gupta, Shailvi and Jenkins, Ryne and Hassan, Mubariz and Paganelli, Paxton and Parikh, Gunjan and Chang, Wan-Tsu and Schwartzbauer, Gary and Stein, Deborah and Badjatia, Neeraj	https://pubmed.ncbi.nlm.nih.gov/34845597/	BACKGROUND: Acute cervical spinal cord injury (ACSCI) is commonly complicated by spinal shock, resulting in hemodynamic instability characterized by bradycardia and hypotension that can have fatal consequences. Current guidelines recommend the use of intravenous beta and dopamine agonists, such as norepinephrine and dopamine, respectively. We sought to determine whether enteral albuterol would be…	10.1007/s12028-021-01384-0			3
rayyan-364711940	Pharmacokinetics of Magnesium Bolus Therapy in Cardiothoracic Surgery.	2018	Journal of cardiothoracic and vascular anesthesia	1532-8422 (Electronic)	Biesenbach, Peter and Mårtensson, Johan and Lucchetta, Luca and Bangia, Ravi and Fairley, Jessica and Jansen, Irmelin and Matalanis, George and Bellomo, Rinaldo	https://pubmed.ncbi.nlm.nih.gov/29169799/	OBJECTIVE: To investigate the pharmacokinetics of a 20 mmol magnesium bolus in regards to serum and urinary magnesium concentration, volume of distribution, and half-life. DESIGN: Prospective, experimental study. SETTING: A university-affiliated teaching hospital. PARTICIPANTS: Twenty consecutive cardiac surgery patients treated with magnesium bolus therapy for prevention of arrhythmia. INTERVENT…	10.1053/j.jvca.2017.08.049	1
rayyan-364711941	Effect of ivabradine on major adverse cardiovascular events and mortality in critically ill patients: a systematic review and meta-analyses of randomised controlled trials with trial sequential analyses.	2020	British journal of anaesthesia	1471-6771 (Electronic)	Chen, Aileen and Elia, Nadia and Dunaiceva, Jelena and Rudiger, Alain and Walder, Bernhard and Bollen Pinto, Bernardo	https://pubmed.ncbi.nlm.nih.gov/32147100/	BACKGROUND: Ivabradine lowers heart rate (HR) without affecting contractility or vascular tone. It is licensed for HR control in chronic heart diseases. We performed a systematic review and meta-analyses to examine whether ivabradine could decrease major adverse cardiovascular events (MACE) and mortality in critically ill patients. METHODS: We searched Medline, Embase, Cochrane Library, and Web o…	10.1016/j.bja.2020.01.027	1	2
rayyan-364711942	Hypophosphatemia following open heart surgery: incidence and consequences.	2004	European journal of cardio-thoracic surgery : official journal of the European Association for Cardio-thoracic Surgery	1010-7940 (Print)	Cohen, Jonathan and Kogan, Alex and Sahar, Gideon and Lev, Shaul and Vidne, Bernardo and Singer, Pierre	https://pubmed.ncbi.nlm.nih.gov/15296888/	OBJECTIVE: Significant hypophosphatemia (SH) is common after major surgery and may be associated with considerable morbidity, including respiratory and cardiac failure. The contribution of SH to these complications after cardiac surgery is not well defined. METHODS: In this prospective study, levels of serum phosphorus and other electrolytes (potassium, magnesium and calcium) were measured in 566…	10.1016/j.ejcts.2004.03.004					5
rayyan-364711943	Magnesium status and magnesium therapy in cardiac surgery: A systematic review and meta-analysis focusing on arrhythmia prevention.	2017	Journal of critical care	1557-8615 (Electronic)	Fairley, Jessica L. and Zhang, Ling and Glassford, Neil J. and Bellomo, Rinaldo	https://pubmed.ncbi.nlm.nih.gov/28688240/	PURPOSE: To investigate magnesium as prophylaxis or treatment of postoperative arrhythmias in cardiac surgery (CS) patients. To assess impact on biochemical and patient-centered outcomes. MATERIALS AND METHODS: We searched MEDLINE, CENTRAL and EMBASE electronic databases from 1975 to October 2015 using terms related to magnesium and CS. English-Language RCTs were included involving adults undergo…	10.1016/j.jcrc.2017.05.038	1			4
rayyan-364711944	Clinical effects of intravenous to oral amiodarone transition strategies in critically ill adult patients.	2019	Journal of clinical pharmacy and therapeutics	1365-2710 (Electronic)	Arnouk, Serena and Aberle, Caitlin and Altshuler, Diana and Merchan, Cristian and Piper, Greta L. and Papadopoulos, John	https://pubmed.ncbi.nlm.nih.gov/30989702/	WHAT IS KNOWN AND OBJECTIVE: There is limited guidance on how to transition critically ill patients from intravenous (IV) to oral (PO) amiodarone. The objective of this study was to assess the impact of IV and PO amiodarone overlap on short-term tachyarrhythmia recurrence and adverse hemodynamic outcomes in the intensive care unit. METHODS: This is a retrospective, single-center analysis of criti…	10.1111/jcpt.12841		2	3
rayyan-364711945	Association Between Premorbid Beta-Blocker Exposure and Sepsis Outcomes-The Beta-Blockers in European and Australian/American Septic Patients (BEAST) Study.	2021	Critical Care Medicine	1530-0293 (Electronic)	Tan, Kaiquan and Harazim, Martin and Simpson, Andrew and Tan, Yi Chern and Gunawan, Gunawan and Robledo, Kristy P. and Whitehead, Christina and Tang, Benjamin and Mclean, Anthony and Nalos, Marek	https://journals.lww.com/ccmjournal/Fulltext/2021/09000/Association_Between_Premorbid_Beta_Blocker.11.aspx	OBJECTIVES: To examine the effect of premorbid β-blocker exposure on mortality and organ dysfunction in sepsis. DESIGN: Retrospective observational study. SETTING: ICUs in Australia, the Czech Republic, and the United States. PATIENTS: Total of 4,086 critical care patients above 18 years old with sepsis between January 2014 and December 2018. INTERVENTION: Premorbid beta-blocker exposure. MEASURE…	10.1097/CCM.0000000000005034						6
rayyan-364711946	Combined milrinone and enteral metoprolol therapy in patients with septic myocardial depression.	2008	Critical Care (London, England)	1466-609X 1364-8535	Schmittinger, Christian A. and Dünser, Martin W. and Haller, Maria and Ulmer, Hanno and Luckner, Günter and Torgersen, Christian and Jochberger, Stefan and Hasibeder, Walter R.		INTRODUCTION: The multifactorial etiology of septic cardiomyopathy is not fully elucidated. Recently, high catecholamine levels have been suggested to contribute to impaired myocardial function. METHODS: This retrospective analysis summarizes our preliminary clinical experience with the combined use of milrinone and enteral metoprolol therapy in 40 patients with septic shock and cardiac depressio…	10.1186/cc6976						6
rayyan-364711947	The effect of oxidative stress related with ischemia-reperfusion damage on the pathogenesis of atrial fibrillation developing after coronary artery bypass graft surgery.	2014	Turk Kardiyoloji Dernegi arsivi : Turk Kardiyoloji Derneginin yayin organidir	1016-5169 (Print)	Oktay, Veysel and Baydar, Onur and Sinan, Ümit Yaşar and Koçaş, Cüneyt and Abacı, Okay and Yıldız, Ahmet and Yiğit, Zerrin and Yıldız, Cenk Eray and Hatemi, Alican and Çetin, Gürkan and Kaya, Ayşem	https://pubmed.ncbi.nlm.nih.gov/25080946/	OBJECTIVES: We aimed to investigate the role of oxidative stress related with ischemia- reperfusion damage on the pathogenesis of atrial fibrillation (AF) developing after coronary artery bypass graft (CABG) surgery. STUDY DESIGN: In our prospective, single-center study, 118 patients who underwent elective isolated on-pump CABG surgery were included. Patients were divided into two groups accordin…	10.5543/tkda.2014.84032				4
